# Supplementary material for: Reconstruction of Transcription Control Networks in Mollicutes by High-Throughput Identification of Promoters
Source: Front Microbiol. 2016 Dec 6;7:1977. doi: 10.3389/fmicb.2016.01977 (PMC5138195; doi:10.3389/fmicb.2016.01977)
Supplement: Supplementary file 1 [file Table_1.XLS]

## Sheet: Table 1 - TSS A.laidlawii
Strand	Position	Tag	Control1	Control2	Heatshock1	Heatshock2
-1	592854	anti1	12.24	11.44	14.37	26.05
1	303677	gene1	51.1	43.77	35.7	65.09
-1	503789	gene2	48.97	41.28	58.16	50.57
-1	540273	gene3	7.85	2.02	10.53	16.09
-1	311543	rna1	19.46	12.34	3.01	11.88
1	676243	rna2	9.78	5.19	19.03	13.87
1	1316878	rna3	113.57	60.69	23.58	49.68
1	1336071	rna4	17.98	13.09	5.89	12.71
1	257	ACL_0001	7.57	4.51	11.96	12.32
1	4470	ACL_0004	19.24	18.95	53.89	44.29
1	10547	ACL_0008	9.15	4.06	3.87	3.08
1	12945	ACL_0009	74.45	37.68	170.25	127.48
1	14626	ACL_0010	7.57	2.71	5.56	5.01
-1	17035	ACL_0012	21.03	17.28	27.58	12.64
1	17097	ACL_0013	4.42	1.35	4.04	1.16
1	20467	ACL_0017	13.25	6.77	98.01	78.95
1	20951	ACL_0018	5.68	1.58	1.18	6.55
-1	32187	ACL_0027	1.88	1.57	3.68	1.15
-1	32189	ACL_0027	1.88	1.57	3.68	1.15
1	32318	ACL_0028	74.45	34.29	158.46	80.11
1	35520	ACL_0030	5.05	4.51	12.29	12.71
1	37049	ACL_0032	0.32	0.23	1.68	0.77
1	40904	ACL_0035	0.95	0.23	0.34	0.77
-1	48300	ACL_0040	14.44	17.05	11.7	10.73
1	48461	ACL_0041	0	0.45	1.68	1.54
1	54764	ACL_0043	31.23	20.98	51.87	80.11
1	54810	ACL_0043	23.97	8.8	12.46	15.02
1	57060	ACL_0047	6.94	4.06	10.95	7.32
1	65969	ACL_0057	453.95	354.91	768.91	637.02
1	66319	ACL_0058	42.59	41.06	31.32	57.39
1	67529	ACL_0061	21.14	9.25	26.44	16.18
1	73216	ACL_0066	53	43.09	15.83	57.39
1	79350	ACL_0081	1.26	0.23	0	0
1	79863	ACL_0082	0	0.45	0.51	0.39
1	80810	ACL_0083	0	0.45	0.84	0
1	83781	ACL_0086	181.07	74.68	183.72	324.29
1	98590	ACL_0116	10.73	4.29	1.18	0.39
1	99195	ACL_0117	6.62	1.8	3.7	5.39
-1	105352	ACL_0122	23.86	18.62	34.26	31.8
1	105498	ACL_0123	30.6	26.17	16.67	22.72
-1	114727	ACL_0131	9.73	3.59	16.88	9.96
1	114861	ACL_0132	5.36	0.9	1.52	1.16
-1	118476	ACL_0135	0.63	0.45	0	0
1	118564	ACL_0136	3.47	0.68	13.3	2.31
1	120210	ACL_0137	163.09	105.37	370.65	305.42
1	121320	ACL_0139	11.67	12.41	4.38	9.24
1	125784	ACL_0142	2.21	2.71	0.51	3.08
1	133345	ACL_0148	3.15	0.45	3.54	1.93
1	133983	ACL_0149	34.7	20.53	13.47	21.18
1	134022	ACL_0149	33.12	32.04	102.22	69.71
1	135319	ACL_0153	21.14	17.6	15.16	26.96
1	137233	ACL_0155	0.63	0.45	2.02	1.54
1	140983	ACL_0156	0.95	0	3.37	0.77
1	141063	ACL_0156	5.99	0.45	1.52	0.77
1	142658	ACL_0158	3.47	1.58	7.91	5.39
1	142904	ACL_0158	4.73	1.58	2.36	1.54
1	146777	ACL_0161	0.63	0.68	1.52	0.39
1	146830	ACL_0161	4.42	2.71	1.01	3.08
1	148109	ACL_0163	10.73	11.73	15.16	20.03
-1	150538	ACL_0164	4.08	0.9	0.84	1.92
-1	151267	ACL_0165	8.48	2.92	10.86	5.75
1	151421	ACL_0166	540.07	331.67	644.46	880.81
1	154455	ACL_0171	7.26	7.9	1.18	1.93
1	162598	ACL_0173	1.58	0.68	2.02	1.54
1	162720	ACL_0173	17.35	7.45	13.14	13.48
1	163068	ACL_0174	10.41	3.61	7.41	5.78
1	165121	ACL_0177	19.56	4.06	24.42	11.17
1	173973	ACL_0182	5.05	0.9	5.39	3.08
1	178048	ACL_0185	290.54	211.41	145.83	91.66
1	182608	ACL_0189	23.34	20.31	25.93	28.5
1	185718	ACL_0193	29.34	3.61	20.71	28.89
1	186908	ACL_0196	5.05	2.71	4.21	8.47
-1	191236	ACL_0198	49.6	27.82	155.1	99.99
1	191283	ACL_0199	4.42	16.7	5.56	21.57
1	194937	ACL_0204	62.78	35.65	62.14	66.63
1	196825	ACL_0205	1.89	0.9	1.85	2.31
-1	198714	ACL_0207	5.96	4.49	5.52	6.51
1	198807	ACL_0208	37.54	15.12	38.23	24.65
-1	204261	ACL_0210	191.79	113.75	92.59	127.57
1	204367	ACL_0211	30.28	21.21	16.5	16.95
1	205665	ACL_0213	4.42	1.13	4.88	2.7
1	207171	ACL_0215	26.81	13.99	13.3	13.87
-1	215742	ACL_0223	9.73	4.94	8.36	7.28
1	215799	ACL_0224	6.62	3.16	3.37	3.47
-1	217241	ACL_0225	1.88	1.79	0.5	0.38
1	217429	ACL_0226	3.47	0.9	5.89	1.54
1	219386	ACL_0227	9.78	2.26	6.57	6.55
1	223686	ACL_0232	8.2	3.38	4.38	3.47
1	227591	ACL_0234	0	0	0.34	0
1	229723	ACL_0235	18.61	12.18	51.7	27.73
1	230225	ACL_0236	4.42	1.35	5.89	5.39
1	234485	ACL_0238	3.15	1.13	5.22	1.54
-1	236512	ACL_0240	2.2	4.71	4.68	5.75
1	236645	ACL_0241	220.19	142.82	51.87	65.09
1	236982	ACL_0242	6.94	1.8	3.37	5.39
1	239522	ACL_0243	0.32	0.23	0.84	0.77
-1	241584	ACL_0245	16.64	8.08	32.76	18.01
-1	241605	ACL_0245	2.51	0.9	2.17	3.06
1	241629	ACL_0246	32.49	28.43	85.71	66.63
1	246997	ACL_0248	10.73	5.41	21.89	20.41
1	247008	ACL_0248	12.3	5.87	17.01	11.17
1	247993	ACL_0249	0	0.68	0.17	0
1	251459	ACL_0251	79.18	55.28	25.77	25.42
-1	254964	ACL_0255	264.61	173.65	213.93	340.18
1	255095	ACL_0256	1.89	2.26	6.74	3.85
1	255155	ACL_0256	43.53	14.44	13.81	7.32
1	257433	ACL_0258	3.15	0.9	1.01	0.77
1	261317	ACL_0262	17.67	12.41	21.39	37.74
1	274175	ACL_0269	1.89	1.8	85.21	51.22
1	276815	ACL_0270	11.99	6.99	33.34	15.02
1	278471	ACL_0271	0.32	0.45	1.01	0.77
1	298900	ACL_0287	11.67	4.96	16.67	21.18
1	298942	ACL_0287	2.21	1.8	2.86	5.78
1	300162	ACL_0289	0.32	0.45	0	0
-1	301021	ACL_0290	25.43	21.99	45.29	85.43
1	303362	ACL_0293	481.71	228.78	97	130.95
1	304467	ACL_0295	17.35	11.51	5.56	8.09
1	311047	ACL_0301	14.51	4.96	2.36	6.55
-1	312304	ACL_0302	11.61	2.47	1.17	1.92
-1	313900	ACL_0303	17.58	10.77	3.84	9.58
1	313970	ACL_0304	89.91	49.64	106.93	118.24
1	314863	ACL_0306	0	0	0.51	0
1	317599	ACL_0308	2.52	0.9	1.52	0
-1	320585	ACL_0309	8.48	7.18	34.26	21.45
1	320647	ACL_0310	6.62	2.71	8.59	6.93
1	322449	ACL_0312	0.95	0.68	5.05	0.39
1	324150	ACL_0314	0.95	0.23	0.34	0
-1	326002	ACL_0315	2.2	1.57	0.84	1.15
1	326070	ACL_0316	0.63	1.58	6.4	9.63
-1	332975	ACL_0323	0.63	0.67	1.17	2.68
1	333163	ACL_0324	22.4	11.28	68.2	60.08
1	338325	ACL_0328	18.3	6.77	16	14.64
1	339668	ACL_0329	5.36	3.16	38.73	31.58
1	340470	ACL_0330	3.15	2.03	0.17	0
1	346547	ACL_0335	5.99	2.71	7.24	4.24
1	350996	ACL_0339	52.37	15.79	37.89	35.05
1	352882	ACL_0340	30.91	20.53	43.11	26.19
1	353031	ACL_0340	1.89	0.9	5.22	2.31
1	355679	ACL_0341	3.79	2.03	1.35	0.77
1	357257	ACL_0343	21.45	10.38	19.87	16.56
1	360221	ACL_0344	5.68	2.93	11.11	3.08
1	362341	ACL_0346	5.68	2.93	1.68	3.85
1	362938	ACL_0347	10.73	6.77	13.64	10.4
1	365742	ACL_0350	1.89	0.45	1.85	1.93
1	371808	ACL_0354	35.33	18.28	21.72	46.22
1	374129	ACL_0355	5.99	2.93	0	0
1	380070	ACL_0361	0.32	0	0.34	0
1	381118	ACL_0362	353.63	246.61	1015.28	751.02
1	382148	ACL_0365	6.62	7.45	21.72	27.73
1	383564	ACL_0366	3.47	2.26	5.22	5.78
-1	388759	ACL_0368	18.52	10.54	31.09	23.75
1	388964	ACL_0369	4.42	0.23	1.35	0.77
-1	392445	ACL_0372	1.57	0.45	3.51	0.77
1	392452	ACL_0373	0.95	0.45	0	0.39
1	392516	ACL_0373	22.08	18.28	24.08	38.13
1	396611	ACL_0379	0.32	0.45	2.86	3.47
1	405961	ACL_0387	46.69	27.98	238.28	229.16
1	410946	ACL_0391	5.36	2.93	8.76	4.24
1	411703	ACL_0392	2.21	1.8	11.45	12.32
1	413373	ACL_0394	0	0.45	1.35	3.08
-1	418694	ACL_0398	14.13	3.14	10.86	8.81
1	418701	ACL_0399	0.63	0	1.01	0
1	418763	ACL_0399	2.84	4.96	5.22	1.16
-1	421106	ACL_0400	8.79	5.61	15.71	4.98
1	421343	ACL_0401	119.87	76.49	204.6	190.64
1	422367	ACL_0402	175.71	94.99	31.83	14.64
1	423842	ACL_0403	10.41	12.41	13.98	16.18
1	429860	ACL_0410	3.15	2.93	2.19	1.54
1	432593	ACL_0413	4.73	2.71	4.72	6.16
1	433819	ACL_0414	5.36	2.03	2.36	2.31
1	435598	ACL_0416	0.63	0.68	6.06	8.09
-1	440390	ACL_0419	3.45	1.57	5.85	6.13
-1	442388	ACL_0421	3.77	1.12	251.03	347.08
-1	444380	ACL_0423	12.56	4.94	13.04	11.88
1	445513	ACL_0425	3.47	0.9	3.37	3.08
1	447237	ACL_0427	0.63	0	0.84	0
1	447250	ACL_0427	1.26	1.58	1.35	0.39
1	449479	ACL_0429	0.32	0	0.51	0
1	449797	ACL_0430	42.9	29.78	73.09	62.39
1	450335	ACL_0431	15.77	19.4	57.26	58.16
1	450919	ACL_0432	38.17	12.41	105.42	60.85
1	452783	ACL_0433	10.09	5.87	6.23	12.32
1	460158	ACL_0438	0.63	0.23	2.86	6.16
1	461820	ACL_0440	5.36	3.16	0.51	1.16
1	463294	ACL_0441	1.26	3.16	4.21	5.78
1	464860	ACL_0443	2.84	1.35	1.52	1.93
1	465092	ACL_0444	0	0.68	1.01	0
1	466580	ACL_0445	0	0.23	0.51	0.39
1	466611	ACL_0445	0.63	0.45	2.36	0.39
1	467540	ACL_0446	2.52	0.45	5.39	4.62
1	468170	ACL_0447	4.73	1.13	3.03	3.47
-1	470833	ACL_0448	11.3	12.34	23.57	16.47
1	470993	ACL_0449	6.31	1.35	1.01	1.54
1	472568	ACL_0450	2.84	1.35	5.56	3.85
1	473765	ACL_0451	4.73	1.13	5.05	1.93
-1	476907	ACL_0452	9.1	7.18	8.19	4.21
1	477112	ACL_0453	17.67	6.99	8.93	21.18
1	477300	ACL_0454	11.36	4.29	8.59	5.01
1	481978	ACL_0456	22.4	13.31	3.2	20.8
1	482936	ACL_0457	4.1	2.48	0.17	1.16
1	492040	ACL_0467	22.71	13.09	59.44	60.85
1	493132	ACL_0468	0.95	0.45	1.85	1.16
1	494681	ACL_0470	17.35	7.9	12.97	8.86
1	495080	ACL_0471	5.99	5.64	4.55	2.31
1	499266	ACL_0475	48.9	34.97	60.62	70.1
1	504955	ACL_0481	24.92	4.74	17.18	8.47
1	507115	ACL_0483	95.9	54.38	71.91	95.9
-1	508125	ACL_0484	0.94	0.45	0.84	3.06
1	508222	ACL_0485	13.56	7.67	14.99	22.34
1	512989	ACL_0490	10.73	4.74	6.06	9.63
1	513498	ACL_0491	48.58	14.21	42.27	26.57
1	514778	ACL_0492	6.62	6.32	6.23	8.47
1	518925	ACL_0496	9.46	6.54	9.77	10.78
1	520254	ACL_0497	0.32	0.23	4.38	3.08
-1	526672	ACL_0502	0	0	0.67	0.77
1	533090	ACL_0509	31.23	24.37	24.42	16.18
1	535616	ACL_0512	2.52	2.26	3.03	1.16
1	537151	ACL_0513	6.31	1.8	0.84	0.39
1	539068	ACL_0515	0.63	0.23	4.88	1.93
1	539196	ACL_0515	0.63	0	1.01	0.39
1	544627	ACL_0520	0	0	0.34	0
1	551419	ACL_0522	30.28	17.15	25.26	31.2
1	555550	ACL_0524	5.68	3.61	12.46	8.09
1	556224	ACL_0525	13.56	4.06	18.52	14.25
1	558822	ACL_0528	77.92	27.07	123.94	53.53
1	561306	ACL_0529	1.26	1.35	3.87	2.7
-1	564181	ACL_0530	3.77	0.67	3.18	2.68
-1	564190	ACL_0530	16.01	5.16	33.09	26.43
1	568963	ACL_0535	65.93	25.72	22.73	20.03
1	570403	ACL_0536	2.21	1.13	2.19	2.7
1	572853	ACL_0537	3.15	4.29	1.01	1.93
1	574946	ACL_0540	33.44	19.4	22.06	23.88
1	574989	ACL_0540	2.21	0.9	2.53	2.31
1	579280	ACL_0543	37.86	23.69	150.04	115.54
-1	581630	ACL_0544	14.75	9.65	31.25	29.5
-1	583080	ACL_0546	6.91	5.61	16.88	26.43
-1	583890	ACL_0547	43	39.26	48.8	46.35
1	584025	ACL_0548	2.52	1.13	174.12	364.34
1	588693	ACL_0552	20.19	12.41	9.09	14.25
1	589769	ACL_0553	0.32	0.45	1.52	1.16
1	589811	ACL_0553	49.84	32.94	85.55	91.28
1	590520	ACL_0555	3.47	2.03	1.52	1.54
-1	592675	ACL_0556	4.71	1.35	12.7	9.19
1	592787	ACL_0557	8.83	5.19	25.09	17.33
-1	600255	ACL_0562	2.83	0.67	2.84	9.58
1	600331	ACL_0563	0.32	0.45	1.01	2.31
1	603618	ACL_0567	7.57	4.51	12.12	5.01
1	605868	ACL_0570	0.32	0	0	0
1	607071	ACL_0572	1.26	0.68	6.4	4.62
1	611172	ACL_0575	1.26	0.9	0	0.77
1	612363	ACL_0577	0.32	0.68	0.34	0.39
1	613070	ACL_0578	0.63	0	0.67	0
1	613174	ACL_0578	0.32	0.45	0.51	0.77
-1	617362	ACL_0582	0.63	0.22	0.84	1.15
1	621391	ACL_0589	0.95	0.45	1.18	0.39
1	633327	ACL_0602	0.63	0	0	0
1	640620	ACL_0609	15.46	7.9	4.88	5.39
1	655046	ACL_0630	0.32	0.68	1.18	1.16
1	657448	ACL_0633	0.63	0.45	0.84	0.77
1	657512	ACL_0633	1.26	0	0.34	0
1	661299	ACL_0635	0.32	0	0.17	0.77
1	665638	ACL_0639	13.88	6.54	19.03	14.64
1	666515	ACL_0640	6.94	1.58	5.39	5.01
1	669300	ACL_0642	6.62	4.06	9.77	11.17
1	672824	ACL_0645	2.52	0.45	0.84	2.7
-1	675466	ACL_0647	12.87	6.06	5.52	8.04
1	675595	ACL_0648	6.31	2.71	1.52	0.77
1	678955	ACL_0652	20.19	13.54	49.68	30.81
1	679644	ACL_0653	4.1	4.06	6.57	8.47
-1	684136	ACL_0656	12.56	8.75	7.02	11.11
1	684226	ACL_0657	26.5	20.53	36.21	52.38
-1	694240	ACL_0662	16.32	4.71	61	26.05
-1	695758	ACL_0664	0.94	0.67	1.34	1.53
1	696043	ACL_0665	5.68	2.93	9.43	8.47
-1	701014	ACL_0667	3.14	1.57	7.19	1.53
1	701147	ACL_0668	0.63	0.23	5.22	7.32
1	701244	ACL_0668	17.98	5.87	17.85	23.11
1	702735	ACL_0670	0	0.45	0.67	2.7
1	703343	ACL_0671	7.57	3.84	2.19	3.85
-1	705894	ACL_0672	224.12	107.02	452.09	176.6
1	706117	ACL_0673	4.1	2.26	1.18	0.77
-1	709618	ACL_0675	1.26	1.57	2.17	3.45
1	709733	ACL_0676	13.25	8.8	20.38	18.87
1	711716	ACL_0677	10.41	5.19	41.43	37.36
1	712143	ACL_0678	7.26	8.35	3.37	7.7
1	713165	ACL_0679	2.21	4.06	9.43	6.16
-1	717459	ACL_0681	42.06	28.04	132.2	105.35
-1	719703	ACL_0684	9.73	6.73	5.85	8.81
1	719764	ACL_0685	55.52	37.23	112.66	116.7
1	720460	ACL_0686	9.15	2.71	5.05	5.39
-1	726098	ACL_0692	22.6	27.15	27.08	28.35
-1	736350	ACL_0703	8.48	6.51	13.54	16.47
-1	739030	ACL_0706	49.91	29.39	59.67	70.11
-1	740203	ACL_0707	7.85	6.28	4.85	2.3
1	740239	ACL_0708	0.63	0.23	0.34	0.77
-1	741804	ACL_0709	15.07	12.12	4.35	9.19
1	741853	ACL_0710	22.71	16.7	27.95	23.11
-1	747591	ACL_0713	1.57	1.12	2.67	3.45
-1	767802	ACL_0725	1.57	1.35	9.19	1.92
-1	776098	ACL_0730	0	0	0.33	0.38
-1	776930	ACL_0731	4.39	1.57	2.01	3.06
-1	777231	ACL_0732	8.16	4.04	4.18	3.83
-1	779673	ACL_0735	7.22	2.47	17.21	11.88
1	779789	ACL_0736	66.25	27.3	83.19	53.15
1	780777	ACL_0737	2.21	1.35	5.73	3.08
-1	786736	ACL_0742	49.91	28.27	46.96	43.67
-1	789133	ACL_0747	13.18	9.42	11.36	14.56
-1	789168	ACL_0747	0	0	0.33	1.15
-1	789572	ACL_0748	1.57	1.79	7.02	2.68
1	789643	ACL_0749	5.05	3.38	5.22	3.85
-1	791376	ACL_0751	2.83	2.02	12.37	12.26
-1	797596	ACL_0760	4.08	2.92	2.51	6.9
1	797658	ACL_0761	1.89	2.03	2.69	3.85
1	797703	ACL_0761	3.47	3.61	5.56	9.24
-1	798787	ACL_0762	1.26	0	0	0.77
-1	799912	ACL_0763	10.99	5.38	4.18	0.77
1	801620	ACL_0765	5.68	1.8	6.9	4.62
-1	804125	ACL_0767	0.63	0.45	0.17	0
1	804302	ACL_0768	5.68	3.16	0.67	0
-1	806428	ACL_0769	2.2	2.24	1.34	0
-1	808326	ACL_0770	0	0.45	0.67	0
-1	809161	ACL_0771	0.31	0.45	2.34	0.77
-1	812447	ACL_0776	5.02	2.02	15.54	19.15
-1	814755	ACL_0777	10.99	3.59	12.53	10.73
1	814913	ACL_0778	1.26	0.9	1.18	0.39
-1	815920	ACL_0779	0	0	0.5	0.38
-1	816120	ACL_0779	0.63	0.22	0.84	0.38
-1	818166	ACL_0781	0.63	0.22	6.02	6.13
-1	819700	ACL_0782	3.77	2.47	0.5	0.38
-1	820946	ACL_0783	23.23	8.3	21.56	13.02
-1	827322	ACL_0790	10.99	5.38	1.17	1.53
-1	829114	ACL_0791	2.83	1.57	2.01	2.68
-1	830727	ACL_0792	5.34	1.57	2.67	1.53
-1	831831	ACL_0793	18.21	8.08	1	1.53
-1	832635	ACL_0794	4.08	2.24	3.84	2.3
-1	832646	ACL_0794	3.14	0.67	1	1.15
1	832658	ACL_0795	7.26	2.48	4.21	3.47
1	833127	ACL_0796	52.05	39.26	10.95	14.25
-1	837831	ACL_0800	5.96	6.06	4.85	4.6
1	839364	ACL_0803	10.73	5.41	14.99	16.56
1	842329	ACL_0804	1.89	0.23	2.36	3.47
-1	846131	ACL_0808	4.71	1.35	5.18	1.53
-1	846586	ACL_0809	2.2	0.45	0.67	1.15
-1	846999	ACL_0810	18.21	6.73	5.01	9.19
-1	848784	ACL_0812	0.31	0.45	0.5	0
-1	849169	ACL_0813	163.54	139.33	79.72	134.08
1	851566	ACL_0815	39.75	23.24	32.33	39.28
-1	864162	ACL_0829	7.85	2.69	4.01	2.3
1	864300	ACL_0830	24.92	16.47	43.28	30.04
-1	867808	ACL_0832	74.39	23.33	115.32	103.43
1	867905	ACL_0833	1.26	0.23	0.67	0.39
-1	869269	ACL_0834	308.87	234.23	73.2	117.61
1	869392	ACL_0835	8.2	3.61	9.43	6.55
-1	872437	ACL_0838	1114.96	613.39	1691.03	1964.86
-1	874856	ACL_0840	34.21	19.74	20.89	19.54
-1	876312	ACL_0843	134.66	50.03	283.62	235.98
-1	879900	ACL_0845	13.18	9.2	20.56	14.17
-1	885005	ACL_0850	7.85	4.49	0.84	0
-1	885839	ACL_0852	267.75	148.08	170.81	304.94
-1	885964	ACL_0852	6.59	3.14	4.18	4.98
-1	888410	ACL_0855	15.69	11.44	28.91	26.82
-1	888866	ACL_0856	118.34	124.29	0.67	1.15
1	888926	ACL_0857	0.32	0.68	0.17	0
-1	890530	ACL_0858	4.08	2.47	2.34	3.45
1	892207	ACL_0861	5.68	1.8	3.87	6.16
-1	893046	ACL_0862	3.77	2.92	6.35	4.21
-1	893499	ACL_0863	11.93	8.97	8.19	6.51
-1	893857	ACL_0864	7.22	3.14	6.18	9.19
-1	899832	ACL_0869	4.08	2.24	7.69	4.6
1	899888	ACL_0870	1.58	2.71	5.39	2.7
-1	902131	ACL_0871	8.79	6.73	9.36	8.81
-1	902591	ACL_0872	47.71	14.36	15.04	19.54
-1	907201	ACL_0876	57.44	41.06	87.74	95.39
-1	907966	ACL_0877	21.03	10.32	12.2	15.71
-1	916604	ACL_0884	54.62	20.42	86.57	76.23
-1	917457	ACL_0885	3.45	2.02	3.84	3.45
-1	919180	ACL_0886	9.1	2.02	1.84	0.77
1	919356	ACL_0887	10.73	4.06	10.1	7.32
-1	923881	ACL_0889	7.22	2.24	3.68	8.81
-1	925618	ACL_0891	6.28	5.16	20.39	18.39
1	925684	ACL_0892	71.92	52.8	20.38	55.07
-1	927616	ACL_0894	10.36	7.4	6.69	11.49
-1	933105	ACL_0901	13.81	5.38	7.69	4.6
-1	937791	ACL_0907	134.03	81.22	272.59	198.82
-1	939827	ACL_0909	5.02	1.12	10.36	6.13
-1	940851	ACL_0910	33.59	18.4	38.44	13.79
-1	943428	ACL_0912	0.63	0	1.67	0.77
1	943567	ACL_0913	35.96	13.99	62.14	72.41
-1	946094	ACL_0915	1.88	0.67	4.85	4.21
-1	948190	ACL_0917	0.31	0.45	0.5	0
-1	949650	ACL_0918	1.57	1.35	1.67	1.53
-1	950348	ACL_0919	4.71	1.12	6.02	8.04
-1	954326	ACL_0926	3.77	1.57	1.84	1.53
-1	955703	ACL_0928	0.63	0.45	0.5	0.38
-1	962125	ACL_0935	5.96	4.26	6.35	1.53
-1	963520	ACL_0938	1.26	0.67	6.35	4.6
-1	965104	ACL_0940	13.81	7.4	19.39	25.28
-1	977121	ACL_0951	31.08	17.05	52.81	54.02
-1	977506	ACL_0952	15.07	4.71	6.35	10.34
-1	978548	ACL_0954	37.67	22.21	29.92	34.48
-1	978596	ACL_0954	16.01	7.63	33.93	22.99
-1	982929	ACL_0959	76.28	51.38	114.32	106.5
1	983056	ACL_0960	94.95	69.49	336.29	378.98
-1	985205	ACL_0961	8.16	1.57	15.71	13.41
-1	987608	ACL_0963	2.2	0.22	1.17	0.38
-1	990365	ACL_0965	10.67	4.94	11.53	9.19
1	990527	ACL_0966	40.38	19.18	53.38	41.21
-1	1004609	ACL_0980	8.79	6.73	11.87	7.66
-1	1004799	ACL_0980	20.72	15.03	26.91	20.3
-1	1011741	ACL_0990	2.2	0.67	7.19	1.53
-1	1018152	ACL_0994	12.24	14.81	17.72	20.69
-1	1019528	ACL_0997	0.63	0.22	0.33	0
1	1019648	ACL_0998	22.4	12.18	6.06	5.01
1	1023265	ACL_1001	106.94	54.15	95.48	63.93
1	1025542	ACL_1004	2.21	2.26	0.51	0.39
-1	1037131	ACL_1013	626.85	250.61	561.56	568.89
-1	1040980	ACL_1015	0	0.22	1.17	0.38
-1	1044855	ACL_1020	8.48	5.61	16.71	5.75
-1	1052415	ACL_1026	9.42	2.92	7.52	2.68
1	1052590	ACL_1027	4.73	3.38	1.35	0.39
1	1053545	ACL_1028	23.97	18.05	10.95	16.18
-1	1055145	ACL_1029	466.14	441.09	147.58	287.7
-1	1057176	ACL_1031	2.83	1.35	12.87	11.11
-1	1057461	ACL_1031	19.15	12.34	7.52	11.49
-1	1059369	ACL_1032	51.17	25.35	0.17	0
-1	1060175	ACL_1033	10.99	6.73	4.18	8.04
1	1060241	ACL_1034	2.84	1.35	2.19	2.31
-1	1080868	ACL_1051	7.85	3.14	31.42	22.99
-1	1081064	ACL_1051	2.51	1.57	0.67	0.38
-1	1082339	ACL_1052	1.57	0.22	2.67	2.3
-1	1082546	ACL_1052	1.26	2.69	3.34	4.21
-1	1089933	ACL_1060	13.18	6.51	4.51	6.13
-1	1106327	ACL_1069	4.08	1.12	4.18	4.98
1	1106566	ACL_1070	3.79	2.48	1.52	1.54
-1	1109822	ACL_1073	5.34	3.14	50.47	94.62
-1	1110081	ACL_1073	5.02	2.02	1.67	0.77
-1	1111728	ACL_1075	12.87	4.49	7.35	7.28
-1	1112144	ACL_1076	7.53	1.57	0.17	1.92
-1	1112176	ACL_1076	0.31	0.22	1.34	1.15
-1	1112574	ACL_1077	2.83	0.22	3.18	2.68
-1	1115171	ACL_1079	3.77	1.79	6.18	3.45
-1	1115979	ACL_1080	1.57	0	1.5	1.15
-1	1116342	ACL_1081	9.73	6.96	11.36	8.43
1	1118943	ACL_1085	0.63	1.13	1.85	1.16
-1	1126249	ACL_1089	0.31	0.22	0.67	1.15
-1	1128719	ACL_1091	70.94	41.28	38.94	80.07
1	1128933	ACL_1092	54.57	30.68	84.37	36.2
1	1130312	ACL_1093	17.98	10.83	54.39	49.3
1	1131738	ACL_1094	8.52	2.03	12.46	5.39
-1	1135383	ACL_1096	21.34	16.15	10.36	11.88
-1	1135595	ACL_1096	283.45	146.73	86.41	80.83
-1	1138507	ACL_1100	1.26	0.45	2.51	1.92
1	1138456	ACL_1101	4.73	2.93	4.55	4.24
-1	1141566	ACL_1103	18.21	9.42	22.06	14.56
-1	1142675	ACL_1105	10.36	6.06	22.4	19.92
-1	1143945	ACL_1106	0.31	0.67	1.34	1.15
-1	1146964	ACL_1109	0.94	0.22	0.33	0
1	1147034	ACL_1110	0.95	0.68	0.67	1.16
-1	1148257	ACL_1111	9.1	2.47	4.35	3.45
-1	1149012	ACL_1112	2.2	0.67	4.01	1.92
-1	1150140	ACL_1113	0.94	0.22	1.17	1.15
-1	1151372	ACL_1114	0.31	0.67	2.34	1.15
-1	1183299	ACL_1119	18.21	6.06	5.01	8.04
-1	1183572	ACL_1119	1.26	0.45	0.84	0
-1	1184486	ACL_1120	5.34	4.04	2.34	0.77
-1	1184899	ACL_1120	1.26	0.67	6.35	4.6
-1	1186624	ACL_1123	14.75	4.49	9.19	3.45
1	1186732	ACL_1124	0	0	20.71	18.87
-1	1189835	ACL_1125	6.59	4.49	8.19	10.34
1	1189928	ACL_1126	38.8	14.89	27.45	15.41
-1	1193186	ACL_1129	31.7	17.5	61.67	58.23
-1	1193921	ACL_1130	0.94	0.9	0.33	0.38
-1	1196488	ACL_1132	0.63	0.22	6.02	6.13
-1	1196637	ACL_1133	180.18	161.76	228.64	136.76
-1	1196760	ACL_1134	26.68	16.83	45.63	59
-1	1196975	ACL_1136	35.47	20.42	24.4	38.31
-1	1199184	ACL_1140	7.85	3.37	2.67	2.68
1	1199279	ACL_1141	1.89	0.23	0.17	0.77
-1	1205360	ACL_1147	298.52	166.7	499.05	486.52
-1	1208731	ACL_1150	13.18	6.28	31.42	18.77
-1	1209816	ACL_1151	1.57	0	1.17	0
-1	1210138	ACL_1152	24.8	12.79	39.44	20.3
-1	1212729	ACL_1156	32.02	12.56	43.12	31.8
-1	1212743	ACL_1156	0.94	0.22	1.5	0.77
-1	1213945	ACL_1157	220.67	190.93	362.01	496.1
-1	1217204	ACL_1161	31.08	16.15	29.75	26.05
1	1217255	ACL_1162	1.58	0.45	1.68	1.16
-1	1219106	ACL_1164	1.26	0.67	1.84	2.3
-1	1219116	ACL_1164	5.34	2.69	1.5	2.68
-1	1228950	ACL_1175	9.73	3.59	25.57	11.49
-1	1228975	ACL_1175	4.39	4.04	1.67	7.28
-1	1230115	ACL_1176	175.15	73.14	256.21	138.29
1	1230238	ACL_1177	35.33	29.11	50.52	42.75
-1	1232800	ACL_1179	1.26	0.9	0.33	1.15
-1	1232814	ACL_1179	5.96	3.37	7.19	3.45
-1	1233378	ACL_1180	126.81	134.39	208.08	336.35
1	1233530	ACL_1181	7.26	2.71	0.84	0.77
1	1235363	ACL_1182	166.88	83.26	179.01	167.54
1	1235550	ACL_1182	0	0	0	0.77
-1	1238287	ACL_1183	10.36	10.32	9.03	10.34
-1	1238293	ACL_1183	0	0	0.67	0
-1	1240488	ACL_1185	0.63	1.79	2.84	1.53
-1	1241729	ACL_1186	1.88	0.45	4.51	1.15
-1	1241800	ACL_1186	0.94	0.45	0.67	0.38
-1	1242308	ACL_1187	35.47	32.53	87.91	86.96
-1	1244083	ACL_1191	61.21	28.49	37.94	22.6
-1	1245176	ACL_1193	14.44	7.63	30.75	32.95
1	1245098	ACL_1194	13.88	18.28	29.64	33.12
-1	1250492	ACL_1198	13.81	11.67	13.54	19.54
1	1250584	ACL_1199	2.21	0.9	2.53	3.47
1	1251086	ACL_1200	673.82	503.59	339.83	500.3
-1	1253600	ACL_1202	1.57	1.57	2.67	4.6
-1	1255828	ACL_1205	3.45	3.59	8.52	9.19
-1	1258855	ACL_1209	150.98	44.87	235.82	109.18
-1	1261389	ACL_1212	6.59	3.59	4.01	4.21
-1	1266206	ACL_1217	20.4	13.46	29.58	22.99
1	1266408	ACL_1218	5.05	1.8	3.03	3.85
-1	1274406	ACL_1223	673.62	265.41	714.32	677.68
1	1274546	ACL_1224	6.94	1.58	31.15	18.1
-1	1277607	ACL_1225	4.08	1.35	0.67	1.53
1	1277718	ACL_1226	77.92	27.53	105.25	114.39
-1	1279843	ACL_1228	7.53	3.81	7.69	8.43
-1	1281189	ACL_1230	9.73	4.04	7.35	3.45
-1	1283449	ACL_1231	6.91	2.02	5.18	4.6
-1	1284636	ACL_1233	1.57	0.9	1.67	2.68
-1	1287344	ACL_1236	19.78	16.83	45.46	53.25
-1	1291550	ACL_1239	2.51	1.12	2.17	1.15
-1	1296742	ACL_1244	5.34	2.47	3.51	3.45
-1	1297523	ACL_1246	5.34	2.02	5.52	2.68
-1	1299560	ACL_1248	1.26	1.12	365.52	307.24
-1	1303252	ACL_1251	73.77	36.12	3.68	7.28
-1	1305539	ACL_1252	0.94	0.67	4.85	4.6
-1	1309587	ACL_1254	4.39	1.12	5.18	1.92
-1	1311938	ACL_1256	1.88	0.9	1	2.3
-1	1312723	ACL_1257	3.45	3.14	5.01	5.75
-1	1315784	ACL_1259	3.14	0.67	0.5	1.92
-1	1316621	ACL_1260	0	0	0.67	0.38
-1	1316717	ACL_1260	2.2	1.35	31.09	14.56
-1	1318203	ACL_1261	0.63	0.22	0.67	0.38
-1	1319757	ACL_1262	2.2	1.79	3.51	3.06
-1	1324325	ACL_1268	0.94	0	0.33	0
-1	1331019	ACL_1272	0.63	0.45	1	0.38
-1	1333757	ACL_1277	79.73	46.22	35.1	66.27
1	1333857	ACL_1278	54.89	49.64	237.27	126.71
1	1335049	ACL_1279	3.15	0.23	1.35	3.08
1	1335868	ACL_1280	47.32	31.81	25.93	57.39
1	1339064	ACL_1282	0.32	0.23	5.89	3.08
1	1341176	ACL_1283	4.73	1.8	2.86	1.16
-1	1352474	ACL_1293	12.87	6.28	43.45	24.9
-1	1354958	ACL_1295	1.88	0.67	1.34	1.15
-1	1355651	ACL_1296	6.91	2.92	5.52	4.21
-1	1362186	ACL_1303	6.91	2.92	0.5	0.77
-1	1365006	ACL_1306	2.51	1.79	1.34	0.77
1	1365029	ACL_1307	1.26	0.23	0.84	0
1	1365044	ACL_1307	2.84	1.8	1.52	1.93
-1	1371819	ACL_1312	478.06	235.57	557.72	325.62
-1	1372870	ACL_1314	8.48	6.73	12.2	13.41
-1	1375022	ACL_1317	0	0.22	0.5	0.38
-1	1375999	ACL_1317	1.26	0.9	3.34	3.83
1	1376102	ACL_1318	10.41	2.48	14.99	15.02
1	1377027	ACL_1319	2.84	1.13	2.36	2.7
-1	1379419	ACL_1320	4.39	1.12	3.51	4.6
-1	1380708	ACL_1321	2.51	1.57	6.35	2.3
-1	1381293	ACL_1322	13.81	9.87	14.87	7.66
1	1383486	ACL_1326	0.95	0	0.84	1.54
1	1383560	ACL_1326	18.3	8.35	10.78	16.18
1	1383962	ACL_1327	10.41	7.22	19.2	25.42
-1	1385875	ACL_1328	0.94	2.24	1.84	1.15
-1	1387296	ACL_1329	4.71	3.81	4.18	1.92
-1	1388493	ACL_1330	4.08	0.67	4.35	4.21
1	1389031	ACL_1331	1.89	1.13	1.35	1.54
-1	1396208	ACL_1336	1.57	0.22	0	0
-1	1399868	ACL_1340	28.56	13.01	16.55	24.52
-1	1409897	ACL_1348	5.34	1.57	7.02	9.96
-1	1415171	ACL_1350	5.34	3.14	12.87	6.9
-1	1425094	ACL_1359	5.96	4.94	1.34	2.68
-1	1427338	ACL_1363	11.93	0.9	0.67	2.3
-1	1427710	ACL_1364	6.91	5.61	48.13	50.18
-1	1430725	ACL_1368	21.34	16.38	55.65	54.02
1	1430892	ACL_1369	26.5	12.41	71.06	41.98
1	1432549	ACL_1371	36.59	10.15	9.94	16.18
-1	1438026	ACL_1375	0.94	0.67	1.5	1.92
-1	1439098	ACL_1376	58.7	34.78	67.86	85.05
-1	1440817	ACL_1377	30.45	15.7	40.45	40.61
-1	1441920	ACL_1378	29.51	24.68	42.12	53.63
1	1441962	ACL_1379	32.18	17.82	66.52	53.53
-1	1444660	ACL_1382	2.51	0.9	5.85	10.73
-1	1445601	ACL_1383	3.77	1.79	10.36	9.58
1	1445375	ACL_1384	0.63	0.45	0.51	0.39
1	1449397	ACL_1388	12.93	6.54	10.44	11.94
-1	1454338	ACL_1393	1.88	1.12	2.01	1.53
-1	1455907	ACL_1395	361.92	213.14	270.92	378.11
-1	1457650	ACL_1396	17.89	7.85	46.8	41.37
-1	1459625	ACL_1398	2.2	1.12	3.01	3.45
-1	1460321	ACL_1399	16.01	14.13	5.01	16.47
-1	1462991	ACL_1402	19.46	9.87	15.71	14.94
-1	1466868	ACL_1406	0	0	0.5	0.38
-1	1469189	ACL_1408	16.32	6.96	38.44	28.73
-1	1477295	ACL_1413	199.95	98.49	16.04	53.25
-1	1477533	ACL_1413	0.94	1.57	7.02	4.98
1	1483766	ACL_1421	6.31	3.38	23.07	23.88
-1	1488851	ACL_1425	0	0	1.17	0.38
-1	1492017	ACL_1427	45.2	15.93	77.05	41.37
-1	1494101	ACL_1429	0	0	1	0
-1	1496925	ACL_1433	402.1	331.37	132.7	213.76

## Sheet: Table 2 - TSS S.melliferum
Contig	Strand	Position	Tag	Control1	Control2	Heatshock1	Heatshock2
AGBZ02000001	-1	564310	anti2	160.66	11.61	11.24	15.92
AGBZ02000001	1	78366	rna1	0.95	0.62	0.21	7.02
AGBZ02000001	1	122723	rna2	275.24	147.78	218.73	304.96
AGBZ02000001	1	438419	rna3	10.1	3.52	3.61	6.75
AGBZ02000001	1	443256	rna4	95.75	92.44	164.42	183.79
AGBZ02000001	1	18582	SPM_000110	0.25	0.41	1.27	1.89
AGBZ02000001	1	50248	SPM_000250	7.38	9.95	8.91	37.78
AGBZ02000001	1	57430	SPM_000295	1.31	2.07	0.64	2.43
AGBZ02000001	1	79757	SPM_000400	0.25	1.45	1.49	3.24
AGBZ02000001	1	83394	SPM_000415	5.86	1.04	0.42	1.89
AGBZ02000001	1	89856	SPM_000455	59.79	64.87	29.49	43.99
AGBZ02000001	1	132097	SPM_000635	0.07	0.41	0	1.35
AGBZ02000001	1	147960	SPM_000755	1.66	2.28	1.7	4.59
AGBZ02000001	1	165453	SPM_000885	7.45	12.23	6.79	18.08
AGBZ02000001	1	165504	SPM_000885	6.96	2.9	4.03	8.91
AGBZ02000001	1	176248	SPM_000925	151.62	396.08	140.66	554.87
AGBZ02000001	1	184986	SPM_001030	1.2	3.11	0.21	6.21
AGBZ02000001	1	185801	SPM_001035	66.43	124.98	20.79	202.41
AGBZ02000001	1	194077	SPM_001085	4.45	0	0	0.81
AGBZ02000001	1	215047	SPM_001165	0.04	0	0	0.27
AGBZ02000001	1	227670	SPM_001230	33.55	90.78	36.28	163.28
AGBZ02000001	1	237810	SPM_001300	7.52	12.44	12.94	25.91
AGBZ02000001	1	243223	SPM_001360	7.35	11.81	4.24	21.59
AGBZ02000001	1	259863	SPM_001420	2.33	1.87	1.06	3.51
AGBZ02000001	1	267333	SPM_001455	26.52	20.73	3.61	37.51
AGBZ02000001	1	276791	SPM_001495	54.89	70.68	67.47	227.51
AGBZ02000001	1	294229	SPM_001570	4.17	4.35	3.61	11.07
AGBZ02000001	1	306800	SPM_001610	0.14	0.21	0	0.54
AGBZ02000001	1	309947	SPM_001625	0.95	1.66	0.85	3.24
AGBZ02000001	1	309980	SPM_001625	0.95	1.66	0.85	3.24
AGBZ02000001	1	321734	SPM_001725	6.5	5.39	2.33	16.19
AGBZ02000001	1	327089	SPM_001785	6.75	0.83	0	0.54
AGBZ02000001	1	335292	SPM_001830	0.64	1.24	2.12	1.62
AGBZ02000001	1	345794	SPM_001900	58.56	77.1	36.28	204.03
AGBZ02000001	1	367235	SPM_002050	1.59	4.15	1.7	6.48
AGBZ02000001	1	378114	SPM_002115	8.34	2.9	0	7.29
AGBZ02000001	1	382224	SPM_002125	29.14	23.42	10.61	54.79
AGBZ02000001	1	431407	SPM_002300	15.36	8.71	2.76	39.67
AGBZ02000001	1	433484	SPM_002315	4.56	0.62	0.64	2.16
AGBZ02000001	-1	443090	SPM_002395	4.98	2.07	0.64	1.08
AGBZ02000001	1	449200	SPM_002425	289.93	27.15	8.7	51.28
AGBZ02000001	1	450453	SPM_002430	23.42	19.69	9.55	20.51
AGBZ02000001	1	451689	SPM_002435	12.47	5.6	1.49	14.3
AGBZ02000001	1	452494	SPM_002440	33.69	12.85	7.21	25.37
AGBZ02000001	1	453448	SPM_002445	8.55	5.8	2.55	8.64
AGBZ02000001	1	465183	SPM_002490	1.98	8.71	4.24	27.53
AGBZ02000001	1	466693	SPM_002495	1.09	2.69	2.12	6.48
AGBZ02000001	1	467992	SPM_002500	37.26	12.44	1.49	37.24
AGBZ02000001	1	473817	SPM_002515	38.32	31.92	33.95	73.41
AGBZ02000001	1	474395	SPM_002520	2.79	2.9	2.97	10.8
AGBZ02000001	1	476913	SPM_002530	10.38	8.08	4.24	14.57
AGBZ02000001	1	480633	SPM_002550	7.7	0.83	0	0.27
AGBZ02000001	1	482778	SPM_002555	3.21	1.66	0.64	6.21
AGBZ02000001	1	483729	SPM_002560	7.31	0.21	0.64	2.43
AGBZ02000001	1	485179	SPM_002565	3.5	3.94	0.42	8.64
AGBZ02000001	1	486186	SPM_002570	6.68	8.71	5.09	25.37
AGBZ02000001	1	489462	SPM_002585	65.59	41.87	16.97	102.55
AGBZ02000001	1	494469	SPM_002610	102.49	60.52	16.34	111.46
AGBZ02000001	1	496388	SPM_002615	10.21	5.18	7.64	11.6
AGBZ02000001	1	498464	SPM_002625	3.32	1.04	0.21	2.43
AGBZ02000001	1	498949	SPM_002630	5.69	3.11	0.64	12.68
AGBZ02000001	1	500860	SPM_002635	5.19	10.16	9.76	27.26
AGBZ02000001	1	507294	SPM_002675	40.09	13.26	8.06	27.53
AGBZ02000001	1	511443	SPM_002685	11.02	20.52	23.13	51.82
AGBZ02000001	1	517682	SPM_002705	1.2	14.72	1.7	26.99
AGBZ02000001	1	519697	SPM_002715	16.81	27.15	5.94	52.36
AGBZ02000001	1	527487	SPM_002725	71.73	164.77	15.28	207.54
AGBZ02000001	1	531953	SPM_002745	120.75	60.94	29.07	201.87
AGBZ02000001	1	532581	SPM_002750	0.95	0.21	0	0.54
AGBZ02000001	1	534241	SPM_002760	6.07	9.53	7.85	13.76
AGBZ02000001	1	535341	SPM_002765	166.85	84.15	35.85	128.46
AGBZ02000001	1	537588	SPM_002770	0.14	0	0.64	0
AGBZ02000001	1	537941	SPM_002775	2.08	4.56	2.12	12.95
AGBZ02000001	1	539740	SPM_002780	25.15	41.04	22.28	90.95
AGBZ02000001	1	543315	SPM_002785	0.07	0	0.21	0
AGBZ02000001	1	549172	SPM_002805	6.18	14.92	2.97	17
AGBZ02000001	1	549944	SPM_002815	8.19	29.64	8.7	73.68
AGBZ02000001	1	554381	SPM_002845	0.07	0	0	0
AGBZ02000001	1	555017	SPM_002850	14.48	17	11.24	31.58
AGBZ02000001	-1	556028	SPM_002855	0.07	0	0	0
AGBZ02000001	1	560127	SPM_002910	71.34	119.18	57.28	213.47
AGBZ02000001	1	561730	SPM_002920	2.26	1.66	0.85	2.16
AGBZ02000001	1	562389	SPM_002930	1.06	0.83	0.64	4.59
AGBZ02000001	1	564556	SPM_002945	29.95	32.95	26.73	73.14
AGBZ02000001	1	565928	SPM_002955	40.62	7.46	3.39	33.2
AGBZ02000001	-1	566906	SPM_002960	1.24	4.97	1.91	12.68
AGBZ02000001	1	567140	SPM_002965	61.31	237.73	32.25	267.45
AGBZ02000001	1	567698	SPM_002970	1.02	0.41	0	1.35
AGBZ02000001	1	571960	SPM_002990	4.38	5.18	2.55	18.62
AGBZ02000001	1	574746	SPM_003010	4.17	1.45	0	1.08
AGBZ02000001	1	577561	SPM_003030	821.58	252.03	418.59	301.99
AGBZ02000001	1	577604	SPM_003030	6.89	0.83	4.03	2.16
AGBZ02000001	1	577879	SPM_003030	5.3	8.91	2.97	15.38
AGBZ02000001	1	577893	SPM_003030	2.01	2.07	0.64	4.59
AGBZ02000001	1	580330	SPM_003045	0.71	0.62	1.49	2.43
AGBZ02000001	1	582685	SPM_003055	6.92	6.84	2.12	14.03
AGBZ02000001	1	599902	SPM_003130	9.15	12.64	2.55	29.42
AGBZ02000001	1	602174	SPM_003145	1.98	6.84	3.18	14.84
AGBZ02000001	1	633632	SPM_003365	1.77	4.15	2.12	7.56
AGBZ02000001	1	633634	SPM_003365	1.77	4.15	0.42	7.56
AGBZ02000001	1	635450	SPM_003375	22.78	16.79	12.31	36.43
AGBZ02000001	1	636885	SPM_003390	0.67	1.04	0.42	1.08
AGBZ02000001	1	638714	SPM_003395	77.03	96.38	101.84	162.74
AGBZ02000001	1	641395	SPM_003415	3	6.01	1.27	12.14
AGBZ02000001	1	642882	SPM_003420	6.78	10.57	9.76	25.91
AGBZ02000001	1	643471	SPM_003425	1.8	0.83	0.42	3.51
AGBZ02000001	1	645541	SPM_003430	3.85	3.11	2.55	11.33
AGBZ02000001	1	650771	SPM_003455	39.03	45.6	14.21	82.85
AGBZ02000001	1	651273	SPM_003460	4.52	4.77	1.49	10.53
AGBZ02000001	1	654169	SPM_003480	27.02	30.67	13.37	131.43
AGBZ02000001	-1	655573	SPM_003485	2.19	2.28	1.91	9.45
AGBZ02000001	1	655571	SPM_003490	0.14	0	0	0
AGBZ02000001	1	657331	SPM_003495	12.54	18.86	3.39	44.53
AGBZ02000001	1	658777	SPM_003500	53.23	84.56	24.4	175.69
AGBZ02000001	1	659391	SPM_003505	2.26	1.87	1.91	3.24
AGBZ02000001	1	662020	SPM_003515	9.01	3.52	1.06	8.91
AGBZ02000001	1	663847	SPM_003525	47.04	12.23	0.85	13.22
AGBZ02000001	1	664452	SPM_003530	1.77	3.94	1.49	5.67
AGBZ02000001	1	665299	SPM_003535	0.14	0	0	0
AGBZ02000001	1	667202	SPM_003540	26.59	4.97	0.85	6.21
AGBZ02000001	1	669960	SPM_003550	9.08	10.78	0.85	19.43
AGBZ02000001	1	672256	SPM_003560	1.59	4.77	1.06	7.83
AGBZ02000001	1	672748	SPM_003565	9.71	25.7	10.82	52.63
AGBZ02000001	1	673866	SPM_003570	6.6	2.9	2.12	12.14
AGBZ02000001	1	675118	SPM_003575	12.75	13.47	10.18	20.24
AGBZ02000001	1	675115	SPM_003580	2.05	2.28	0	5.67
AGBZ02000001	1	678332	SPM_003585	0.07	0	0	0
AGBZ02000001	1	680214	SPM_003595	54.25	108.81	61.53	246.67
AGBZ02000001	1	680908	SPM_003600	2.37	1.24	2.55	1.89
AGBZ02000001	-1	681832	SPM_003605	45.21	41.04	6.79	87.71
AGBZ02000001	-1	682315	SPM_003610	0.07	0	0	0.54
AGBZ02000001	1	682353	SPM_003615	11.09	3.52	0.85	7.83
AGBZ02000001	1	682977	SPM_003620	89.71	71.09	42.01	114.7
AGBZ02000001	1	684885	SPM_003625	1.09	2.69	4.03	7.29
AGBZ02000001	1	690148	SPM_003640	0.35	0	0	0.54
AGBZ02000001	1	693598	SPM_003650	1.77	4.15	2.12	7.56
AGBZ02000001	1	693600	SPM_003650	1.77	4.15	0.42	7.56
AGBZ02000001	1	694210	SPM_003655	47.19	67.15	34.16	148.97
AGBZ02000001	1	697265	SPM_003670	26.45	45.81	10.4	113.35
AGBZ02000001	1	713004	SPM_003760	0.74	1.24	1.49	1.35
AGBZ02000001	1	714177	SPM_003765	0.92	0.83	0.21	2.16
AGBZ02000001	1	714263	SPM_003765	13.49	3.94	2.12	21.59
AGBZ02000001	1	717041	SPM_003775	25.43	12.85	18.46	47.23
AGBZ02000001	1	720454	SPM_003795	3.92	1.24	0	2.7
AGBZ02000001	-1	723788	SPM_003805	54.89	70.68	67.47	227.51
AGBZ02000001	1	724585	SPM_003815	0.42	6.22	20.37	117.4
AGBZ02000001	-1	727102	SPM_003830	0.74	0.83	0.42	2.16
AGBZ02000001	1	727170	SPM_003840	4.13	6.63	7.85	21.59
AGBZ02000001	1	729545	SPM_003845	13.35	19.9	7.85	21.59
AGBZ02000001	1	730541	SPM_003850	1.94	4.15	1.49	6.21
AGBZ02000001	1	731787	SPM_003855	10.88	10.16	3.82	21.59
AGBZ02000001	1	734585	SPM_003870	71.91	70.06	21	106.06
AGBZ02000001	1	738243	SPM_003895	0.07	0	0	0
AGBZ02000002	-1	1445	SPM_003935	4.1	1.87	0.42	6.48
AGBZ02000002	-1	7901	SPM_003955	1.73	3.11	0	4.05
AGBZ02000002	-1	11505	SPM_003955	1.94	3.73	3.18	13.76
AGBZ02000002	-1	18108	SPM_003975	11.05	2.9	1.27	5.67
AGBZ02000002	-1	19794	SPM_003985	3.32	7.46	1.49	8.91
AGBZ02000002	-1	21525	SPM_003995	12.71	14.92	9.97	26.99
AGBZ02000002	-1	21581	SPM_003995	0.88	0.62	0.21	0.54
AGBZ02000002	-1	32696	SPM_004070	9.68	40	18.25	87.98
AGBZ02000002	-1	33346	SPM_004075	1.27	1.24	0.64	4.32
AGBZ02000002	-1	33916	SPM_004080	3.25	8.71	1.7	19.97
AGBZ02000002	-1	34211	SPM_004085	11.13	3.94	0.21	6.48
AGBZ02000002	-1	35837	SPM_004095	16.35	26.94	14.85	76.11
AGBZ02000002	-1	42211	SPM_004110	13.6	11.81	5.94	36.43
AGBZ02000002	-1	42217	SPM_004110	2.33	3.94	3.18	7.56
AGBZ02000002	-1	44854	SPM_004110	54.89	70.68	67.47	227.51
AGBZ02000002	-1	45783	SPM_004125	68.52	96.17	38.19	292.01
AGBZ02000002	-1	48370	SPM_004140	2.33	0.62	0.42	2.97
AGBZ02000002	-1	51722	SPM_004150	18.15	33.78	18.25	105.79
AGBZ02000002	-1	55089	SPM_004160	21.37	19.28	11.03	48.31
AGBZ02000002	-1	55141	SPM_004160	7.45	12.23	6.79	18.08
AGBZ02000003	-1	2364	SPM_004235	0.57	0.83	0.64	2.7
AGBZ02000003	-1	3508	SPM_004240	5.86	0.21	0.64	0.27
AGBZ02000003	-1	6495	SPM_004255	8.55	16.79	11.03	34.54
AGBZ02000003	-1	11806	SPM_004275	44.01	62.8	28.43	142.5
AGBZ02000003	-1	14365	SPM_004290	4.91	6.22	2.12	10.53
AGBZ02000003	-1	15868	SPM_004300	29.1	40.42	14.85	91.49
AGBZ02000003	-1	21218	SPM_004320	27.94	29.22	11.67	41.56
AGBZ02000003	-1	25706	SPM_004340	20.63	27.57	14.85	93.11
AGBZ02000003	-1	27728	SPM_004345	0.07	0	0	0.54
AGBZ02000003	-1	34637	SPM_004360	25.25	22.59	1.49	30.23
AGBZ02000003	-1	36084	SPM_004365	2.54	0.41	0.42	1.35
AGBZ02000003	-1	38345	SPM_004380	35.92	50.16	24.4	124.41
AGBZ02000003	-1	38693	SPM_004385	2.12	1.45	0.64	2.7
AGBZ02000003	-1	41673	SPM_004405	3.64	3.32	0.85	15.65
AGBZ02000003	-1	49713	SPM_004435	2.26	0.62	0.42	1.35
AGBZ02000003	-1	50610	SPM_004440	4.49	5.18	4.24	19.7
AGBZ02000003	-1	52015	SPM_004445	5.47	15.13	7.43	36.43
AGBZ02000003	-1	56174	SPM_004475	6.99	4.15	1.7	18.35
AGBZ02000003	-1	57043	SPM_004480	8.05	10.36	7.21	52.9
AGBZ02000003	-1	60100	SPM_004495	23.52	76.69	22.06	91.76
AGBZ02000003	-1	61903	SPM_004510	62.27	123.74	83.8	262.86
AGBZ02000003	-1	69487	SPM_004560	10.42	2.9	1.27	11.07
AGBZ02000003	-1	69506	SPM_004560	0.14	0.62	0	0.54
AGBZ02000003	-1	72393	SPM_004575	7.28	13.68	5.52	21.59
AGBZ02000004	-1	226233	0	408.04	195.03	785.62	294.17
AGBZ02000004	-1	49619	anti2	0.74	2.69	1.27	4.86
AGBZ02000004	-1	270884	anti3	5.69	2.69	2.33	17.27
AGBZ02000004	-1	351058	new_gene2	17.41	5.6	4.67	2.7
AGBZ02000004	-1	305301	new_gene3	29.95	17.41	6.36	27.8
AGBZ02000004	-1	759	SPM_004645	15.36	8.71	2.76	39.67
AGBZ02000004	-1	12151	SPM_004710	4.34	9.33	4.24	25.64
AGBZ02000004	-1	41269	SPM_004840	0.18	0.41	0.42	1.62
AGBZ02000004	-1	56782	SPM_004915	1.09	2.07	2.33	7.02
AGBZ02000004	-1	73357	SPM_005065	0.14	0.21	0	0.54
AGBZ02000004	-1	73439	SPM_005065	0.21	0.83	0.42	0.27
AGBZ02000004	-1	129788	SPM_005325	3.78	1.45	2.76	8.37
AGBZ02000004	-1	139771	SPM_005370	1.84	7.05	3.61	17.81
AGBZ02000004	-1	142491	SPM_005380	9.57	2.69	0.42	4.32
AGBZ02000004	-1	143164	SPM_005385	22.78	5.8	0.64	4.32
AGBZ02000004	-1	156143	SPM_005440	1.55	0.62	0.21	5.13
AGBZ02000004	-1	156211	SPM_005440	0.64	0.21	0.42	2.16
AGBZ02000004	-1	165291	SPM_005490	0.18	0.21	0.21	1.62
AGBZ02000004	-1	177891	SPM_005575	14.55	21.97	31.61	50.2
AGBZ02000004	-1	198001	SPM_005665	9.54	8.71	6.36	22.94
AGBZ02000004	-1	207029	SPM_005700	6.46	5.8	0.85	13.76
AGBZ02000004	-1	226563	SPM_005805	15.08	29.02	7	37.51
AGBZ02000004	-1	234863	SPM_005865	38.57	37.31	15.7	110.65
AGBZ02000004	-1	272914	SPM_006030	77.28	35.44	8.27	62.34
AGBZ02000004	-1	276323	SPM_006080	1.66	4.97	1.91	15.38
AGBZ02000004	-1	284813	SPM_006120	55.1	29.22	15.28	75.3
AGBZ02000004	-1	288898	SPM_006140	75.37	32.75	31.19	36.16
AGBZ02000004	-1	302698	SPM_006190	29.03	42.49	21.85	128.19
AGBZ02000004	-1	321826	SPM_006265	4.94	1.45	0.21	3.78
AGBZ02000004	-1	349408	SPM_006390	0.71	0.21	0	0.27
AGBZ02000004	-1	369450	SPM_006495	38.14	2.07	3.82	4.05
AGBZ02000004	-1	372081	SPM_006500	0.78	1.87	2.33	3.51
AGBZ02000005	-1	871	anti4	311.09	161.46	249.07	596.43
AGBZ02000005	1	964	SPM_006580	1.2	1.24	1.7	7.56
AGBZ02000005	1	2958	SPM_006595	0.07	0	0	0.27
AGBZ02000005	1	4553	SPM_006605	243.2	72.54	29.49	170.56
AGBZ02000005	1	4906	SPM_006605	20.66	33.99	54.31	149.78
AGBZ02000005	1	7041	SPM_006625	106.24	67.15	72.35	177.31
AGBZ02000005	1	9625	SPM_006630	317.97	141.56	122.63	409.95
AGBZ02000005	1	12521	SPM_006640	317.97	141.56	122.63	409.95
AGBZ02000005	1	15037	SPM_006645	317.97	141.56	122.63	409.95
AGBZ02000006	-1	3340	anti5	142.19	90.16	150.21	445.57
AGBZ02000006	-1	4806	anti6	17.77	3.94	14.85	7.83
AGBZ02000006	-1	13530	anti7	85.08	25.29	122.41	103.36

## Sheet: Table 3 - TSS M.gallisepticum
Strand	Position	Tag	Control1	Control2	Heatshock1	Heatshock2
-1	130976	anti	0.23	0.22	0.29	0.43
-1	131232	anti	0.45	1.33	1.71	3.47
-1	158022	anti	551.1	784.93	967.64	1215.06
-1	196730	anti	80.05	161.89	135.22	149.33
1	196758	anti	14.71	48.62	12.23	9.37
-1	252745	anti	0	0	0.29	0.87
-1	253428	anti	0.23	0	0.29	0.43
-1	259148	anti	3.16	3.75	12.27	16.28
-1	260549	anti	163.48	295.06	275.86	233.55
-1	265601	anti	6.09	11.48	3.42	7.6
-1	265704	anti	0.23	0.22	0.29	0
-1	273908	anti	28.64	40.64	50.21	74.67
-1	274208	anti	28.64	40.64	50.21	74.67
-1	297920	anti	35.4	50.36	25.39	54.48
-1	361046	anti1	94.25	114.4	193.13	213.58
-1	447281	anti2	522.46	455.19	571.97	1057.69
-1	447644	anti3	146.79	281.15	7.7	28
1	452091	anti4	17	35.31	26.73	34.04
-1	457189	anti5	85.46	103.8	943.97	828.27
-1	463462	anti6	163.48	295.06	275.86	233.55
1	524605	anti7	0.76	1.33	22.29	18.5
1	563075	anti8	1.11	1.33	2.16	1.89
-1	574991	anti9	14.43	23.19	5.42	4.56
-1	575182	anti10	8.57	2.65	21.11	9.33
1	586624	anti11	1.04	0.63	9.95	14.14
1	624953	anti12	0.07	0	0	0
1	626163	anti13	0.28	0.28	0.96	0.33
1	798718	anti14	0.97	0.84	4.32	2.55
1	801165	anti15	7.28	11.21	3.48	4.03
1	801704	anti16	4.58	9.25	47.35	80.74
1	804131	anti17	0.97	0.84	0.48	0.33
1	808991	anti18	0.62	0.77	0.12	0
1	811375	anti19	1.18	1.47	4.79	3.95
1	812021	anti20	21.16	35.59	5.87	7.15
1	812144	anti21	5.27	6.8	5.99	5.76
1	813774	anti22	0.76	0.91	0.12	0.25
1	815619	anti23	2.91	3.29	0.48	0.58
-1	949006	anti25	1.35	4.2	0.29	0.43
1	727984	rna1	0.49	0.42	0.36	0.33
1	918919	rna2	0.07	0.14	0.84	0.49
1	1881	GCW_00005	5.48	5.67	78.75	49.66
1	3156	GCW_00010	0	0	0.6	0.33
-1	4895	GCW_00015	0.45	2.21	0.57	0.22
1	8323	GCW_00030	2.08	0.7	1.44	2.88
1	8332	GCW_00030	9.37	4.2	5.63	7.81
1	11564	GCW_00055	6.52	7.5	4.55	3.86
-1	17932	GCW_00075	123.57	102.92	142.64	72.28
-1	20443	GCW_00080	297.65	366.4	211.96	170.6
-1	20454	GCW_00080	9.92	5.96	5.13	5.43
-1	21200	GCW_00085	78.47	79.29	366.86	290.42
-1	23878	GCW_00095	6.76	5.96	1.43	3.04
-1	24237	GCW_00100	16.69	20.54	91.57	105.49
1	31546	GCW_00120	5.55	3.85	3.84	3.21
1	33822	GCW_00140	16.79	25.71	16.78	15.79
1	37703	GCW_00155	88.95	65.15	54.3	47.11
1	38023	GCW_00160	13.18	11.42	14.98	16.44
1	42967	GCW_00170	223.96	257.24	68.08	88.23
1	46174	GCW_00180	0.76	0.35	1.8	0.66
1	53973	GCW_00210	14.36	9.81	16.54	10.69
-1	61050	GCW_00230	4.96	1.99	19.11	18.45
-1	62720	GCW_00240	994.18	1633.24	569.69	637.48
1	62794	GCW_00245	1.04	1.82	2.16	3.12
-1	66370	GCW_00265	21.2	21.86	63.05	62.95
-1	67472	GCW_00270	10.6	12.37	47.64	39.07
1	67559	GCW_00275	70.21	67.46	135.45	142.49
1	76843	GCW_00370	6.8	5.11	17.86	16.2
1	80350	GCW_00390	616.03	1060.49	135.33	183.28
1	81677	GCW_00395	1028.63	810.74	2117.3	1753.18
1	88366	GCW_00410	26.99	14.43	7.91	6.58
1	89885	GCW_00415	9.37	17.16	25.05	26.23
1	91032	GCW_00420	2.98	0.98	11.03	5.43
-1	93838	GCW_00430	10.6	10.82	6.28	7.81
1	93878	GCW_00435	12.56	14.08	7.19	11.68
1	95694	GCW_00440	0.07	0.28	0.84	0.33
1	96659	GCW_00445	381.94	379.35	3367.49	2835.08
1	97039	GCW_00450	0.42	2.1	0.72	0.33
1	98799	GCW_00455	0.42	0.07	0.84	0.41
1	100491	GCW_00460	127.73	213.95	275.45	249.39
1	106640	GCW_00475	51.55	36.85	413.89	268.05
1	116387	GCW_00510	17.07	33.21	52.5	55.25
-1	121996	GCW_00520	37.21	41.3	193.99	156.28
-1	124134	GCW_00525	20.75	28.71	22.82	34.95
-1	130420	GCW_00555	0	0	0.29	0
-1	136719	GCW_00580	93.8	111.09	860.67	1035.12
1	136733	GCW_00585	5.13	6.52	38.48	39.96
1	136799	GCW_00585	29	15.27	254.83	208.52
1	141135	GCW_00595	27.96	51	17.14	29.77
1	144969	GCW_00605	2.57	2.94	21.82	13.24
1	149693	GCW_00625	0.49	4.55	1.32	7.98
-1	154456	GCW_00640	35.63	45.5	13.41	16.93
1	156537	GCW_00650	1.67	2.1	3.72	2.88
1	161390	GCW_00670	3.61	3.99	11.15	8.47
1	163950	GCW_00675	1.25	0.91	0.36	0.74
-1	167523	GCW_00695	675.12	816.73	1921.88	2592.47
-1	167539	GCW_00695	271.04	254.43	1191.58	803.31
1	167560	GCW_00700	19.63	20.32	58.13	44.98
1	171382	GCW_00715	0.07	0	0.48	0.58
1	173833	GCW_00725	0.9	1.33	1.56	1.89
1	174628	GCW_00730	237.91	192.51	1491.48	1258.77
1	175657	GCW_00760	509.11	712.46	333.94	304.06
1	178747	GCW_00770	50.86	30.26	104.04	88.31
1	180273	GCW_00775	307.7	186.56	1720.66	1218.15
1	183276	GCW_00795	168.25	216.26	702.77	719.13
1	184269	GCW_00805	0.42	0.42	2.4	1.89
-1	185171	GCW_00810	11.05	5.52	20.54	17.58
1	185259	GCW_00815	43.15	34.96	266.82	158.77
1	186015	GCW_00825	395.33	448.28	105.12	122.35
-1	188825	GCW_00845	164.83	441.71	480.4	583.65
-1	189045	GCW_00845	327.64	280.27	203.97	152.8
1	189066	GCW_00850	0.62	0.91	4.79	3.86
1	189077	GCW_00850	20.88	30.4	55.98	50.32
1	189089	GCW_00850	31.29	29.7	319.44	241
1	194503	GCW_00875	1.46	0.91	2.04	2.8
-1	199798	GCW_00885	220.98	285.79	955.09	948.52
-1	202546	GCW_00900	27.74	49.47	21.4	29.74
1	203199	GCW_00910	434.18	970.89	2027.16	1612.08
1	203834	GCW_00940	32.75	56.88	44.47	49.25
1	204496	GCW_00960	134.46	127.36	421.45	470.98
-1	211374	GCW_00980	268.78	225.05	475.26	385.92
1	211369	GCW_00985	39.89	50.79	65.45	46.13
1	211406	GCW_00985	12.28	17.72	5.87	9.95
1	217804	GCW_01010	0	0	0	0.16
1	221386	GCW_01030	0.35	0.21	0.24	0.58
1	225516	GCW_01040	0.28	0.21	0.6	0.25
1	226577	GCW_01045	0.28	0.14	0.72	0.16
1	233313	GCW_01055	0	0	0.12	0.16
1	238757	GCW_01065	0.35	0.14	2.88	4.19
1	245612	GCW_01085	0	0.07	0.12	0.25
1	249150	GCW_01095	4.65	5.11	14.62	12.83
1	249996	GCW_01100	0.76	0.49	1.68	0.82
1	250560	GCW_01105	0.69	0.98	1.32	1.15
1	251117	GCW_01110	0.56	0.91	1.2	0.99
1	253443	GCW_01140	0.07	0	0.12	0.16
1	254173	GCW_01145	98.52	105.22	3.24	11.68
1	256445	GCW_01150	934	779.99	187.83	305.63
1	259451	GCW_01155	934	779.99	187.83	305.63
1	261817	GCW_01160	934	779.99	187.83	305.63
1	264241	GCW_01170	934	779.99	187.83	305.63
1	266597	GCW_01175	0.9	1.05	0.24	0.41
1	271375	GCW_01195	934	779.99	187.83	305.63
-1	274719	GCW_01200	0.45	0	0.29	0.43
-1	274867	GCW_01200	0	0.22	0	0
1	277699	GCW_01210	0	0.14	0.24	0.74
-1	280799	GCW_01225	0	0	0	0.22
1	280853	GCW_01230	0.49	0.28	0.48	0.58
-1	283011	GCW_01235	5.41	10.82	120.38	116.12
-1	297918	GCW_01235	6.31	8.17	6.28	10.2
1	283060	GCW_01240	4.16	3.22	9.47	8.14
1	283068	GCW_01240	2.78	2.87	63.17	42.43
1	294363	GCW_01255	6.24	9.81	207.37	221.84
1	297946	GCW_01260	0.76	0.28	0.84	0.82
1	300337	GCW_01270	6.94	6.37	1.8	3.04
1	308252	GCW_01305	1.67	1.82	12.47	14.47
1	308676	GCW_01315	93.66	71.25	44.95	34.29
1	313331	GCW_01335	2.57	7.43	18.82	26.39
1	315448	GCW_01340	499.05	514.76	437.75	471.55
1	318814	GCW_01350	0.14	0.07	0.36	0.16
1	320577	GCW_01355	6.59	8.41	18.1	14.96
1	326387	GCW_01380	0	0	0.12	0.08
1	329392	GCW_01390	0.49	0	0.24	0
1	332285	GCW_01395	0.62	0	7.55	4.6
1	335443	GCW_01415	18.04	14.57	203.77	122.43
1	336688	GCW_01420	0.14	0.21	0.48	0.33
1	343502	GCW_01450	0.28	0.07	1.32	0.25
1	350025	GCW_01470	2.15	2.66	6.59	7.89
1	354681	GCW_01495	0.76	1.05	6.71	3.04
1	355034	GCW_01500	0.42	0.56	8.87	12.74
1	357407	GCW_01515	10.2	13.45	55.74	74.99
1	362380	GCW_01530	0	0	3.72	4.19
1	362423	GCW_01530	8.33	11.21	117.11	103.27
-1	365352	GCW_01545	38.56	27.83	134.93	96.15
-1	367010	GCW_01555	120.19	116.39	105.55	102.01
1	367078	GCW_01560	1.46	1.61	1.2	1.64
1	370139	GCW_01565	4.51	6.94	7.07	11.1
-1	371057	GCW_01570	661.81	713.15	1007.58	1113.26
1	371104	GCW_01575	11.03	9.18	75.87	41.52
1	377354	GCW_01610	22.34	31.31	82.83	51.64
1	378566	GCW_01615	19.43	20.46	20.98	16.61
1	380726	GCW_01625	0.42	0.7	1.92	1.89
-1	383467	GCW_01635	21.42	11.71	9.7	17.36
-1	390894	GCW_01665	93.8	111.09	860.67	1035.12
1	391200	GCW_01670	1.32	1.54	12.71	11.92
-1	393572	GCW_01680	16.24	5.08	5.71	6.73
-1	398142	GCW_01680	6.54	5.74	5.42	12.37
1	393615	GCW_01685	5.83	4.76	8.39	5.67
1	396370	GCW_01705	7.49	11.21	15.94	15.21
1	398337	GCW_01710	13.04	15.76	38.6	52.62
1	399792	GCW_01720	0.76	0.35	0.96	0.9
1	407312	GCW_01765	296.25	313.22	3028.15	2630.02
1	407609	GCW_01775	87.49	93.73	177.76	167.41
1	408581	GCW_01780	896.32	841.22	1085.74	848.06
1	411119	GCW_01790	0.56	0.14	0.6	0.08
1	412984	GCW_01795	12.7	14.64	59.09	42.92
1	414043	GCW_01800	390.26	364.36	892.4	925.76
1	414550	GCW_01810	1.87	0.84	2.28	1.81
-1	418433	GCW_01820	156.49	208.71	210.25	260.25
1	418479	GCW_01825	31.78	29.7	56.82	55.25
1	421780	GCW_01835	19.77	18.77	61.01	44.15
1	421869	GCW_01835	7.7	12.75	27.69	19.65
-1	439938	GCW_01870	15.33	21.64	39.37	53.18
-1	442363	GCW_01880	62.91	42.4	29.38	31.04
1	442390	GCW_01885	0	0.07	1.08	0.41
1	444238	GCW_01890	8.19	16.18	2.28	4.93
1	447323	GCW_01900	1.8	0.35	9.47	9.7
1	447348	GCW_01900	13.67	18.14	108.36	97.19
1	452982	GCW_01920	0.56	0.35	2.28	1.97
1	455132	GCW_01930	4.44	6.8	0.24	0.58
1	457597	GCW_01940	934	779.99	187.83	305.63
1	464789	GCW_01960	934	779.99	187.83	305.63
-1	471448	GCW_01980	93.8	111.09	860.67	1035.12
-1	472881	GCW_01995	0.23	0.22	4.28	3.69
1	475988	GCW_02010	14.22	22.98	50.1	47.36
1	478204	GCW_02020	1984.97	1381.34	2632.24	2314.44
1	486007	GCW_02060	7.63	7.78	36.2	28.45
1	489737	GCW_02070	48.29	19.69	360.19	217.98
1	490821	GCW_02085	0.9	0.7	0.36	1.64
1	493074	GCW_02100	96.51	81.54	396.27	319.77
1	494499	GCW_02105	58.63	201.83	1176.24	891.23
1	496997	GCW_02110	13.39	28.37	41.95	49.5
1	507644	GCW_02160	57.86	77.06	198.74	151.54
-1	516021	GCW_02190	48.48	79.07	193.99	172.34
-1	529297	GCW_02250	1940.11	1788.5	5994.14	6538.47
-1	533424	GCW_02270	262.47	70.01	559.99	531.99
-1	533888	GCW_02275	6.54	3.09	74.74	70.98
-1	538262	GCW_02290	3.38	1.77	13.41	14.33
-1	539125	GCW_02295	385.14	358.23	235.63	218.35
-1	541720	GCW_02300	0.68	0.22	221.94	64.46
-1	546691	GCW_02320	74.41	109.54	65.04	85.52
-1	550894	GCW_02330	73.51	136.49	198.83	206.63
-1	550939	GCW_02330	1.8	5.74	9.13	4.34
-1	551269	GCW_02335	258.41	242.06	270.44	283.04
-1	553719	GCW_02340	484.13	775.87	79.59	133.7
1	554052	GCW_02345	166.79	175.56	110.28	90.78
1	554404	GCW_02350	2.5	4.06	46.15	23.84
-1	562351	GCW_02380	484.13	775.87	79.59	133.7
1	562687	GCW_02385	5	9.32	29.97	39.22
-1	565081	GCW_02390	47.35	43.07	6.85	13.24
-1	566878	GCW_02396	11.73	20.1	17.69	15.41
-1	572237	GCW_02410	59.3	61.62	2.57	6.95
1	574388	GCW_02425	1.39	3.92	1.68	1.56
1	575203	GCW_02430	141.61	136.61	246.8	159.93
1	575206	GCW_02430	141.61	136.61	246.8	159.93
-1	581586	GCW_02440	3035.54	2459.02	447.02	806.78
-1	588822	GCW_02455	3035.54	2459.02	447.02	806.78
-1	593570	GCW_02475	0	0	0.29	0
-1	593602	GCW_02475	0	0.22	0.86	0.65
1	593628	GCW_02480	69.38	76.85	128.5	117.99
1	593637	GCW_02480	0.76	1.12	1.08	0.9
-1	598096	GCW_02495	0.23	0	0.57	0.22
-1	600237	GCW_02510	0.45	0.44	1.14	0.43
-1	606169	GCW_02545	0	0	0	0.22
-1	609048	GCW_02555	0.45	0	0.29	0.43
-1	610471	GCW_02560	0.45	0	2	1.74
1	610498	GCW_02565	0.14	0.21	0.24	0.25
-1	613359	GCW_02580	0.23	0	0.29	0.43
1	615195	GCW_02595	0.07	0.07	0	0.08
-1	620510	GCW_02615	2.93	1.99	10.56	8.47
-1	623655	GCW_02630	0	0	0	0.43
-1	626384	GCW_02645	0	0	0	0.22
1	626407	GCW_02650	0	0.07	0.12	0.08
-1	629837	GCW_02660	0.23	0	0.57	0.22
-1	636372	GCW_02685	1.35	1.77	16.26	15.84
-1	638211	GCW_02690	0.68	0.44	2	2.17
-1	641047	GCW_02700	0.9	0.44	1.43	0.65
-1	641904	GCW_02705	0.23	0	0	0.22
-1	646454	GCW_02725	0.23	0.22	0.86	0.65
-1	650296	GCW_02740	0.45	0.22	0.29	0.43
-1	652525	GCW_02750	0.23	0.22	0.29	0.22
-1	653996	GCW_02755	0.23	0.22	0	0.22
-1	655343	GCW_02760	0.23	0.22	0.29	0.43
-1	658586	GCW_02770	0.9	0	2	0.87
1	658644	GCW_02775	0.07	0.14	0.12	0.16
-1	662183	GCW_02785	1.35	1.55	13.12	20.19
-1	667303	GCW_02805	75.09	79.95	141.78	102.01
1	672155	GCW_02835	1.67	0.98	2.88	2.63
1	672161	GCW_02835	0.07	0	0.24	0
1	672721	GCW_02840	0.49	0.42	2.16	2.8
-1	683401	GCW_02865	0	0	1.14	0.43
1	683416	GCW_02870	0.49	0.49	1.2	1.48
1	683427	GCW_02870	0.07	0	0.12	0.08
-1	685784	GCW_02890	0	0.44	6.28	4.78
-1	685811	GCW_02890	0	0	0	0.22
1	685933	GCW_02895	2.36	3.36	4.44	4.93
-1	686561	GCW_02900	0.23	0.44	0.57	0.43
-1	696423	GCW_02935	0.9	0.22	0.29	0.87
-1	712281	GCW_02980	0	0	0.29	0
-1	716040	GCW_02995	0	0	0	0.22
-1	717908	GCW_03005	0.23	1.1	6.28	1.74
-1	718199	GCW_03010	0.68	0.44	1.71	0.43
1	718254	GCW_03015	0	0.07	0.12	0.08
-1	720116	GCW_03020	0	0	0.57	0.22
-1	724034	GCW_03040	17.36	25.62	21.4	20.19
-1	726241	GCW_03045	0	0.22	1.14	0.87
-1	732769	GCW_03075	0.45	0.44	2	2.82
1	734554	GCW_03085	0	0	0.12	0.08
1	734654	GCW_03085	0	0.07	0.96	0.25
1	735877	GCW_03090	9.3	4.62	250.64	127.2
-1	740279	GCW_03110	3.83	6.63	7.42	5.64
1	740282	GCW_03115	0.21	0.07	0.12	0.08
-1	759887	GCW_03165	2.03	1.77	1.71	0.43
-1	763427	GCW_03170	0.45	0.22	0.29	1.09
-1	769561	GCW_03195	0.45	0.22	0.29	1.09
-1	771932	GCW_03205	0.45	0	0.29	0.43
-1	772810	GCW_03210	0.23	0	0.29	0
-1	777325	GCW_03230	0.45	0.88	0.57	0.65
-1	780279	GCW_03235	0	0.22	0.29	0.22
-1	780389	GCW_03240	0	0	0.29	0.22
-1	783213	GCW_03255	8.12	27.39	75.31	123.94
-1	789381	GCW_03290	1.58	1.33	5.99	6.29
-1	791787	GCW_03300	0.23	0.22	0.29	0.22
-1	794035	GCW_03315	0.23	0	0.29	0
-1	798334	GCW_03330	0.23	0	0	0
-1	800904	GCW_03335	3035.54	2459.02	447.02	806.78
-1	806473	GCW_03350	3035.54	2459.02	447.02	806.78
-1	811146	GCW_03360	3035.54	2459.02	447.02	806.78
-1	815957	GCW_03370	3035.54	2459.02	447.02	806.78
-1	818395	GCW_03371	47.35	43.07	6.85	13.24
-1	820473	GCW_03380	0	0	0.29	0
-1	824922	GCW_03400	0	0	0.29	0.22
-1	832587	GCW_03430	0	0	0.29	0.22
-1	836952	GCW_03450	0.23	0	0.29	0.22
1	838704	GCW_03470	0	0	0	0.08
-1	844191	GCW_03495	0	0	0	0.22
-1	852401	GCW_03555	0.45	0.44	0	0.22
-1	852764	GCW_03560	196.4	251.34	285.56	366.82
-1	852774	GCW_03560	0	0	0.86	0.22
-1	854988	GCW_03565	0	0	0	0.22
-1	857044	GCW_03575	0	0.22	0.29	0
-1	860529	GCW_03595	0.23	0.22	0	0.22
-1	862944	GCW_03605	0	0	0.86	0.22
1	863121	GCW_03610	0.07	0.14	0.12	0.25
1	865630	GCW_03620	0.07	0.28	1.2	1.23
-1	868438	GCW_03640	0	0.22	0	0
1	868608	GCW_03645	0.14	0.21	0.6	0.41
1	880516	GCW_03690	0.28	0.77	0.84	0.58
1	885170	GCW_03710	0.42	0.42	0.6	0.33
1	885838	GCW_03715	0.07	0.07	1.08	1.15
1	897202	GCW_03760	0	0.07	0.24	0.08
-1	922212	GCW_03840	0	0	0.29	0.22
-1	934130	GCW_03860	0.23	0.22	0.29	0.65
-1	935143	GCW_03865	0.45	0	4.56	4.34
1	935844	GCW_03875	0.07	0.07	0.24	0
1	936804	GCW_03885	0.07	0.21	0.96	0.74
-1	943461	GCW_03915	0	0.88	0	0.22
-1	945929	GCW_03925	0	0.22	0	0
1	946532	GCW_03935	0.07	0	0	0.08
-1	960558	GCW_03980	0.23	0	0	0.22
-1	965067	GCW_03990	12.85	15.24	95.85	50.14
1	972812	GCW_04035	0.07	0.07	0.24	0.08
-1	983251	GCW_04070	0	0.22	0.29	0.43
-1	985424	GCW_04080	0.45	0	4.56	3.47
1	5478	GCW_90016	0.07	0	0.84	0.66
-1	16715	GCW_90068	1.35	0.22	0.57	0.65
1	21268	GCW_90093	179.07	222.84	429.36	426.41
1	24251	GCW_90102	28.86	35.24	361.63	392.13
1	32772	GCW_90134	16.58	22.35	25.41	27.3
1	91938	GCW_90422	164.71	123.79	161.46	87.49
1	96287	GCW_90442	1092.53	892.85	738.73	620.3
-1	124626	GCW_90524	2.25	3.31	0.86	0.65
-1	127672	GCW_90538	0	0	0.57	0.65
-1	152257	GCW_90633	93.8	111.09	860.67	1035.12
1	155074	GCW_90643	28.86	35.24	361.63	392.13
-1	194311	GCW_90867	164.83	441.71	480.4	583.65
1	195813	GCW_90874	6.8	21.3	6.83	9.78
1	213442	GCW_90997	0.14	0.14	0	0
1	269005	GCW_91181	4.79	4.41	0.96	1.4
1	275462	GCW_91202	160.96	295	240.69	253.58
1	304349	GCW_91278	0.28	0.21	0.12	0.41
1	309982	GCW_91316	0.97	1.82	10.79	12.99
1	338418	GCW_91421	0.07	0.07	0.12	0.33
1	356056	GCW_91507	28.86	35.24	361.63	392.13
1	387753	GCW_91651	28.86	35.24	361.63	392.13
1	444137	GCW_91886	53.98	191.32	191.06	286.72
1	459886	GCW_91946	4.44	6.8	0.24	0.58
1	462361	GCW_91947	934	779.99	187.83	305.63
-1	484760	GCW_92039	3.16	6.63	233.64	237.67
-1	485847	GCW_92057	30.67	41.08	311.52	470.79
-1	532141	GCW_92264	48.03	91.21	6.56	8.9
1	533920	GCW_92276	0.28	0.91	1.32	1.07
-1	566880	GCW_92396	11.73	20.1	17.69	15.41
-1	567555	GCW_92397	64.26	75.53	286.13	322.76
-1	574117	GCW_92416	7.67	15.9	1.14	1.74
-1	574354	GCW_92417	17.36	22.75	31.38	54.05
1	577601	GCW_92433	1.11	2.17	0.24	0.58
-1	583973	GCW_92453	3035.54	2459.02	447.02	806.78
-1	586351	GCW_92454	3035.54	2459.02	447.02	806.78
-1	591198	GCW_92457	3035.54	2459.02	447.02	806.78
-1	628815	GCW_92659	1.58	1.1	3.42	3.91
-1	664169	GCW_92794	0	0	0.29	0.22
1	716087	GCW_92996	0	0.07	0.12	0
-1	764487	GCW_93171	0.9	0	1.43	1.3
-1	807894	GCW_93351	2.71	1.55	15.4	28.22
-1	813540	GCW_93362	3035.54	2459.02	447.02	806.78
1	869621	GCW_93654	0	0	0	0.08
1	911481	GCW_93806	0	0	0.12	0
-1	931540	GCW_93852	0.23	0	0.29	0.43
-1	935856	GCW_93874	13.98	22.97	91	68.81

## Sheet: Table 4 - TFs A.laidlawii
TF	Putative binding site	Regulon functions
ACL_RS00185	CGCAAACGTTTACG	ABC-transporter
ACL_RS00230	AGATAGA5	Pyrophosphate catabolism
ACL_RS00415	TTTGANNNTCAAA	Fatty acids metabolism
ACL_RS01290	AAACGTTT	Polysacharides/cell wall components catabolism, nucleotides/ribose catabolism
ACL_RS01910	AAAGATAATCATTN8AATGATTATCTTT	DNA gyrase, uridine kinase
ACL_RS02085	TAGTTAGGNNCCTAACTA	ABC-transporter
ACL_RS02340	TGTGTTNAACACA	Membrane protein
ACL_RS02515	ATGAATATATATTCAT	Transport and metabolism of fatty acids or polyhydroxyalkanoates
ACL_RS02740	TGTATGNCATACA	Unknown function
ACL_RS02750	TTAGCACTCN9GAGTGCTAA	Protein folding/chaperones
ACL_RS02790	TGTGTGATT	Lipids metabolism
ACL_RS02835	TTTCGAATTCGAAA	Catabolism of lipids or aromatic compounds
ACL_RS03205	ATAGTATAN5TATACTAT	ABC-transporter
ACL_RS03655	TCTACTNNNAGTAGA	Membrane protein/peptidase
ACL_RS03695	TTACAAAANTTTTGTAA	Nucleic acids metabolism
ACL_RS03730	CGTTGTN9ACAACG	Modulation of translation
ACL_RS03765	ATATCGATAT	Membrane transport and metabolism
ACL_RS03855	TGACAANNTTGTCA	ABC-transporter
ACL_RS04235	ACGACATATATGTCGT	Unknown function
ACL_RS04610	ATTCGCAAGNNCTTGCGAAT	Membrane proteins
ACL_RS05200	TAAACGAACAAT	Catabolism of aminosugars and cell wall components
ACL_RS05305	ATTGACTN10AGTCAAT	Toxin-antitoxin system
ACL_RS05425	TTTGCAAANNNTTTGCAAA	ABC-transporter
ACL_RS05490	ATTGATAN(11-12)ATTGATA	Carbohydrates metabolism
ACL_RS05870	TTGTAAGNNCTTACAA	Carbohydrates transport and utilization
ACL_RS05980	AAAGTAAGTTTAGAATGAATACACTTTCA	Glycolysis and sensing of nutritients level
ACL_RS06070	TAACANTGTTA	Membrane protein
ACL_RS06135	GTTAGCATGCTAAC	ABC-transporter
ACL_RS06235	TTCATATGAA	Transporter
ACL_RS06425	TTTACAN6TTTACAN6TTTACA	Phosphate transport
ACL_RS06565	TTATACTTTANTACN6GTANTAAAGTATAA	ABC-transporter
ACL_RS06770	ATTACNNNGTATT	Translation/ Ribosome biogenesis
ACL_RS06835	CATAATACTATGCG	Unknown function
ACL_RS07175	ATCTAGAT	Unknown function

## Sheet: Table 5 - TFs S.melliferum
TF	Putative binding site	Regulon functions
SPM_000180	(AAAGTGTN3)3	Cell division
SPM_000505	GTATAGTTAA	Metabolism of N-acetylmuramic acid
SPM_001085	TGAAAATNATTTTCA	Surags metabolism
SPM_001110	TTTTTGGTTNTTTTTGGTT	Surags metabolism
SPM_001155	TTGTATCAA	Surags metabolism
SPM_001160	TGTAAATTTNNTGTAAATTT	Surags metabolism
SPM_001445	TTAGCACTCN9GAGTGCTAA	Protein folding/chaperones
SPM_003420	TTGTTAANNNNTTAACAA	ABC-transporter
SPM_003510	ATCGATATATTN(6-8)AATATATCGAT	Pantothenate metabolism
SPM_004435	AGTTTAGTATAACTAAACA	Spermidine/putrescine transport
SPM_005475	TATGGAANNNNTTCCATA	Trehalose metabolism
SPM_004315	TGAATGTTT	Protein export/polyamines transport

## Sheet: Table 6 - TFs M.gallisepticum
TF	Putative binding site	Regulon functions
GCW_02005	TTAGCACTCN9GAGTGCTAA	Protein folding/chaperones
GCW_02090	TAAAACCAAN15TTGGTTTTA	AP-endonuclease/oxidative stress protection
GCW_02250	(AAAGTGTN3)3	Cell division
GCW_02350	GTGTTAN5GTGTTA	Restriction-methylation system
GCW_02635	TGAAGATTTN8AAATCTTCA	Thioredoxin-reductase/protein export

## Sheet: Table 7 - vlhA genes
TAG	sense coverage	antisense coverage	GAA length	sense unique coverage	antisense unique coverage	Promoter
GCW_91181	5.34584	0.16184	24	0.385944	0.0192576	AGAAGAAGAAGTTCTTAGAAGTTTTGGGGTTTGGGAATCCTGTGATCAGCGAAAATTAAGCCGATTTATTCCTTACTGAACTTTATATATTCTTTAGATA
GCW_01195	3.34325	0.186212	23	1.12296	0.0952504	AGAAGAAGAAGTTCTTAGAAGTTCTGTGGTCTGGGGTTGGTTTGATCAGCGAAAATAAACCCGATTTATTACTTACTGAACTTTATATATTCTTTAGATA
GCW_91947	4.01109	0.327126	22	0.044761	0.0305388	AGAAGAAGAAGTTCTTAGGAGTTCTGGGGTTTGGGGCTGGTTTGATCGGAGAAAATAAACCCGATTTATTACTTACTGAACTTTATATATTCTTTAGACA
GCW_93362	20.4263	0.579503	19	1.06652	0.219858	AGAAGTAGAAGTTCTTAGAAGTTTAGGAGTTAGTGACTGCTCTGATCAGCGAAAATAAACCCGATTTATTACTTACTGAACTTTATATATTCTTTAGACA
GCW_92457	6.55073	0.135713	19	0.261591	0.00401845	AGAAGAAGAAGTTTTTAGAAGTTTTGGGGCTTTCGGCTGAACTAATCAGCGAAAATTAAGCCGATTTATTACTTACTGAACTTTATATATTCTTTAAACA
GCW_02410	18.6734	0.322834	18	0.77881	0.0125822	AGAAGAAGAAGTTCTTAGGAGTTCTGGGGTTTTCGTTTGGTCTGATCGGGGAAAATAAACCCGATTTATTACTTATTAAACTTTATATATTCTTTAGGCA
GCW_01930	4.88612	0.809597	17	0.888196	0.738609	AGAAGAAGAAGTTCTTAGGAGTTCTGGGGTCTGGGGATCGTTTGATCAGCGAAAATAAACGCGATTTATTCCATAATTGAACTTTATATATTCTTTAGAC
GCW_02390	4.08107	0.214668	16	1.93143	0.19128	AGAAGAAGAAGTTCTTAGGAGTTCTGGGGTTTTCGTTTGGTCTGATCGGCGAAAATAAACCCGATTTATTACTTATTGAACTTTATATATTCTTTCTTGA
GCW_03370	4.42102	0.209558	16	1.77592	0.0882083	AGAAGAAGAAGTTCTTAGGAGTTCTGGGGTTTTCGTTTGGTCTGATCGGCGAAAATTAAGCCGATTTATTACTTACTGAACTTTATATATTCTTTAGGCA
GCW_01170	1.68623	0.411339	16	0.261833	0.176092	AGAAGAAGAAGTTCTTAGGAGTTCTGGAGTTTTGAGCTGGTTTGATCGACGAAAATAAACACGATTTATTACTTACTGAACTTTATATATTCTTTCTTGA
GCW_92454	4.64823	0.178451	15	0.910054	0.0221674	AGAAGAAGAAGTTCTTAGGAGTTCTGGGGTTTGGGAATCCTGTGATCAGCGAAAATTAAGCGGATTTATTACTTACTGAACTTTATATATTCTTTAGACA
GCW_03350	135.685	0.036329	14	26.6373	0.00856773	AGAAGAAGAAGTTCTTAGGAGTTCTGGGGTTTTGGTTTGGCTTGATGAGCGAAAATAAACCCGATTTATTACTTACTGAACTTTATATATTCTTAAATTA
GCW_01960	2.80388	0.0784547	14	2.04639	0.0465673	AGAAGAAGAAGTTCTTAGGAGTTCGGGGGTTTTCGTTTGGTCTGATCAGCGAAAATAAACGCGATTTATTACTTACTGAACTTTATATATTCTTTAGACA
GCW_02440	8.54528	0.431384	13	1.63032	0.363466	AGAAGAAGAAGTTCTTAGAAGTTTAGTGGTATGGGGTTGGGCAAGTGAGCGAAAATTAAGCCGATTTATTACTTACTGAACTTTATATATTCTTTCTTGA
GCW_01940	143.013	0.0508404	12	32.4052	0.00324634	AGAAGAAGAAGTTCTTAGGAGTTCTGGGGTTTGGGGCTGGTTTGATCTGCGAAAATTAAGTCGATTTATTACTTACTGAACTTTATATATTCTTAATTAA
GCW_91946	7.72976	0.131972	11	2.71316	0.0325135	AGAAGAAGAAGTTCTTAGGAGTTCTGGGGTTTAGGGCTGGTCTGATCGGCGAAAATAAACGCGATTTATTCCATAATTGAACTTTATATATTCTTTAGAC
GCW_02455	5.701	0.123941	11	1.84429	0.0336943	AGAAGAAGAAGTTCTTAGGAGTTCTGGGGTTTTCGTTTGGTCTGATCGGCGAAAATAAACCCGATTTATTACTTACTGAACTTTATATATTCTCTAGGCA
GCW_03335	1.96164	0.121238	11	0.837467	0.0913147	AGAAGAAGAAGTTCTTAGAAGTTTAGAGGTTTGGGACTCGTCTGATAGACGAAAATAAACACGATTTATTACTTACTGAACTTTATATATTCTTATCTTG
GCW_02405	3.23708	0.210996	10	1.40523	0.173544	AAGAAGAAGAAGTTCTTAGGAGTTCTGGGGTTTTCGTTTGGTTGATCGGCGAAAATAAATCCGATTTATTACTTATTGAACTTTATATATTCTTTAGACA
GCW_92453	6.28982	0.198463	10	0.903226	0.111615	AGAAGAAGAAGTTCTTAGAAGTTCTGGAGTCTTGGTTTGGCTTGATGAGCGAAAATAAACCCGATTTATTACTTACTGAACTTTATATATTCTTTAGACA
GCW_03360	4.93544	0.159401	10	0.714852	0.0553856	AGAAGAAGAAGTTCTTAGGAGTTCGGGGAGTTTAGCCTGGCTCGATCGGCGAAAATTAAGCCGATTTATTACTTACTGAACTTTATATATTCTTACTTTG
GCW_01155	3.26915	0.211806	9	1.05156	0.0658618	AGAAGAAGAAGTTCTTAGAAGTTCTGTGGTCTGGGGTTGGTTTGATCAGCGAAAATAAACCCGATTTATTACTTACTGAACTTTATATATTCTTAATCAA
GCW_01175	2.04898	0.149102	9	0.659505	0.107436	AGAAGAAGAAGTTCTTAGGAGTTCTGTGGTCTGGGGTTGGTTTGATCAGCGAAAATAAACCCGATTTATTACTTAATTGAACTTTATATATTCCTTAACT
GCW_93371	3.54062	0.0810332	8	1.79905	0.0564265	AGAAGAAGAAGTTCTTAGAAGTTCAGGAGTGTCGGGTTGAGCTAGTGAGCGAAAATTAAGCCGATTTATTACTTATTGAACTTTATATATTCTTAAACAA
GCW_01150	1.40268	0.0641791	8	0.566628	0.0384926	AGAAGAAGAAGTTCTTAGGAGTTCTGGGGTTTGGGAATCCTGTGATCTGCGAAAATTAAGCGGATTTATTACTTACTGAACTTTATATATTCTTAATTGG
GCW_03345	6.12538	0.16449	6	6.33754	0.181608	AGAAGAAGAAGTTCTTAGAAGTTTAGTAGTGTGAGTCAACATTTTTAAGCGAAAATAATGGGGATTTATTATTTATTTAACTTTATATATTTTTTTTTTA
GCW_93352	3.27089	0.104401	4	0.234044	0.0380399	AGAAGAAGAAGTTCTTAGGAGTTCTGGGGTTTGAGGATCGTTTGATCAGCGAAAATAAACCCGATTTATTACTTAATTGAACTTTATATATTCTTAATCA
GCW_01160	2.30003	0.176175	4	0.173651	0.0676989	AGAAGAAGAAGTTCTTAGGAGTTCTGGGGTTTGGGGCTGGTCTGATCGACGAAAATAAACACGATTTATTACTTACTGAACTTTATATATTCTTTCTTGA
GCW_01145	19.7165	1.14004	2	15.5588	0.146056	AAAAGAAGAAGTTCTTAGGAGTTCTGAGGTTTGGGGTTGGTTTGATCGGCGAAAATAAACGCGATTTATTCCTTAATTGAACTTTATATATTCTTTCTTA
GCW_92397	10.5367	0.160979	2	3.01544	0	AGAAGAAAAAACTCCTATCTGTTTTGTAGTCCGATCCACTATTTTTAAGCGAAAATAATGGCGATTTATTATTTATTGAACTTTATATATTTTTTTAGTT
GCW_02615	21.1589	0.0553794	0	23.5104	0.0615668	CTTTTAAGCTATATCTAGTAGTTAAAAAGAAAAATAATTATTTTAATAATTATAATAGTAGTGAGAGCAACCAGTTTTAGATAACTGATCACTTAAAATT
GCW_02605	13.5296	0.0265271	0	15.0114	0.0294034	Expressed in operon with GCW_02615
GCW_02430	14.1037	0.0897483	0	14.7736	0.0977836	AAATTTAATTAATTCTAATATTTCATTTTTATCTTTACAATTAGGTTTATTATAATATTTAAGTGAACGAAAAATATGAAAACGATGAAATATATAAGAA
GCW_01920	5.8013	0.106647	0	4.67131	0.0615708	AAAATCTTTAGTAATAAACGCTTATTTATTTTTATTTTTGGTAAATCTTTTAAAATATAAATATATTTTAATATTCTATGAATAAAAAAAGAATCATCTT
GCW_01910	2.24057	0.191488	0	2.48309	0.212305	TAAAATCAGATAGAGTAAAGCACTCTATTTGATTTTCTTTTTTATTAAGATAAGCTTAAATTACTTTGGATCAATCATCCTAAGGGTTTTTAACCTAATT
GCW_92417	2.26858	0.269918	0	0.799675	0.088133	ATAAGGAGCTAAATAAGTTGAATAATCTGCTGCTAAACTATAACCTGTTATAAGATTAACATCCTATTGGTGGTATGAACGGTGGAGATACTAATCCAGG
GCW_01970	1.45707	0.14991	0	0.427524	0.125511	AAAATTCTCTAGTAATAAACGCTTATTTATTTTTATTTTTAGTCATCTTTTAAGATATAAATATATCTTAATATTCTATGAATAAGAAAAGAATCATCTT
GCW_02425	0.315269	2.0617	0	0.350274	2.28478	AGTATCTCCACCGTTCATACCACCAATAGGATGTTAATCTTATAACAGGTTATAGTTTAGCAGCAGATTATTCAACTTATTTAGCTCCTTATACTAGAGC
